# Supplementary material for: Overexpression of BnaMATE43b Improves Resistance to Aluminum Toxicity and Identification of Its Upstream Transcription Factors in Rapeseed (Brassica napus L.)
Source: Plants (Basel). 2026 Jan 22;15(2):338. doi: 10.3390/plants15020338 (PMC12844873; doi:10.3390/plants15020338)
Supplement: Supplementary file 1 [file plants-15-00338-s001.zip]

Archive with 1 entries (1 files):
- plants-4062630-supplementary.xlsx
