# Supplementary material for: Overexpression of BnaMATE43b Improves Resistance to Aluminum Toxicity and Identification of Its Upstream Transcription Factors in Rapeseed (Brassica napus L.)
Source: Plants (Basel). 2026 Jan 22;15(2):338. doi: 10.3390/plants15020338 (PMC12844873; doi:10.3390/plants15020338)
Supplement: Supplementary file 1 [file plants-15-00338-s001.zip › plants-4062630-supplementary.xlsx]

## Sheet: Supplementary Table S1
Supplementary Table S1. The data statistics of RNA-seq samples output
Sample	Total reads	Total bases	Clean reads	Clean bases	Proportion of Q30	Mapped Reads	Mapped Ratio	GC Content
WT 0h-1	42317312	6347596800	42143362	6044721779	93.39	38341792	90.98	46.93
WT 0h-2	43295054	6494258100	43114336	6185668673	93.37	39070852	90.62	47.09
WT 0h-3	42176846	6326526900	41970324	5993085324	92.71	37998644	90.54	46.56
WT 24h-1	43358038	6503705700	42655310	6122028343	93.07	38955039	91.33	47.01
WT 24h-2	49169912	7375486800	40637354	5813384648	93.43	36755963	90.45	47.32
WT 24h-3	47188596	7078289400	44551704	6365419321	92.92	40240756	90.32	46.63
Total	267505758	40125863700	255072390	36524308088		231363046
OE-3 0h-1	42696990	6404548500	42444092	6070642343	92.22	37891185	89.27	46.93
OE-3 0h-2	39222348	5883352200	39045050	5580312574	93.22	35091089	89.87	47.09
OE-3 0h-3	48737730	7310659500	48512860	6934077520	92.99	43664718	90.01	46.56
OE-3 24h-1	41265628	6189844200	39510140	5606245583	92.88	36952873	93.53	47.01
OE-3 24h-2	41729822	6259473300	39511406	5628716610	92.45	36905809	93.41	47.32
OE-3 24h-3	44101120	6615168000	40565450	5826858007	92.93	35551061	87.64	46.63
Total	257753638	38663045700	249588998	35646852637		226056735

## Sheet: Supplementary Table S2
Supplementary Table S2. The DEGs of 0E-3 0 h vs. WT 0 h under Al toxicity treatment
Gene Symbol	log2FoldChange	pvalue	COG_class	COG_class_annotation	GO_annotation	KEGG_annotation	KOG_class	KOG_class_annotation	Pfam_annotation	Swissprot_annotation	nr_annotation
BnaA01g03680D	-3.48763	1.71904e-05	[E]	Amino acid transport and metabolism	Cellular Component: cytoplasm (GO:0005737);; Biological Process: L-lysine catabolic process to acetyl-CoA via saccharopine (GO:0033512);; Molecular Function: saccharopine dehydrogenase (NADP+, L-lysine-forming) activity (GO:0047130);; Molecular Function: saccharopine dehydrogenase (NAD+, L-glutamate-forming) activity (GO:0047131);;	K14157|0.0|bna:106438508|K14157 AASS; alpha-aminoadipic semialdehyde synthase [EC:1.5.1.8 1.5.1.9]	[E]	Amino acid transport and metabolism	Saccharopine dehydrogenase C-terminal domain;; Alanine dehydrogenase/PNT, N-terminal domain;; LOR/SDH bifunctional enzyme conserved region;; Saccharopine dehydrogenase NADP binding domain	Alpha-aminoadipic semialdehyde synthase OS=Arabidopsis thaliana OX=3702 GN=LKR/SDH PE=1 SV=1	alpha-aminoadipic semialdehyde synthase isoform X2 [Brassica napus]
BnaA01g04160D	-1.97837	0.000197768	--	--	Biological Process: response to auxin (GO:0009733);; Biological Process: auxin-activated signaling pathway (GO:0009734);; Biological Process: phloem or xylem histogenesis (GO:0010087);; Biological Process: leaf vascular tissue pattern formation (GO:0010305);;	--|0.0|brp:103850444|hypothetical protein	--	--	Auxin canalisation;; Plant pleckstrin homology-like region	VAN3-binding protein OS=Arabidopsis thaliana OX=3702 GN=VAB PE=1 SV=1	PREDICTED: VAN3-binding protein isoform X1 [Brassica rapa]
BnaA01g06950D	2.08305	6.11822e-05	[P]	Inorganic ion transport and metabolism	Cellular Component: mitochondrion (GO:0005739);; Cellular Component: vacuole (GO:0005773);; Molecular Function: molybdate ion transmembrane transporter activity (GO:0015098);; Biological Process: molybdate ion transport (GO:0015689);; Cellular Component: integral component of membrane (GO:0016021);; Cellular Component: mitochondrial membrane (GO:0031966);;	--|0.0|bna:106372198|hypothetical protein	--	--	Molybdate transporter of MFS superfamily	Molybdate transporter 1 OS=Arabidopsis thaliana OX=3702 GN=MOT1 PE=1 SV=1	molybdate transporter 1 [Brassica napus]
BnaA01g07240D	-1.36963	6.65927e-05	[R]	General function prediction only	--	--|0.0|bna:106387570|hypothetical protein	[R]	General function prediction only	Type I phosphodiesterase / nucleotide pyrophosphatase	--	BnaA01g07240D [Brassica napus]
BnaA01g07610D	-5.22817	0.000277522	[G]	Carbohydrate transport and metabolism	Molecular Function: 6-phosphofructokinase activity (GO:0003872);; Molecular Function: ATP binding (GO:0005524);; Cellular Component: cytosol (GO:0005829);; Cellular Component: plasma membrane (GO:0005886);; Biological Process: fructose 6-phosphate metabolic process (GO:0006002);; Biological Process: glycolytic process (GO:0006096);; Molecular Function: metal ion binding (GO:0046872);;	K00850|0.0|brp:103853791|K00850 pfkA; 6-phosphofructokinase 1 [EC:2.7.1.11]	[G]	Carbohydrate transport and metabolism	Phosphofructokinase	ATP-dependent 6-phosphofructokinase 1 OS=Arabidopsis thaliana OX=3702 GN=PFK1 PE=1 SV=1	PREDICTED: ATP-dependent 6-phosphofructokinase 1 [Brassica rapa]
BnaA01g16890D	2.0125	0.000126838	--	--	--	--|2e-46|boe:106302477|hypothetical protein	--	--	--	--	PREDICTED: uncharacterized protein LOC106302477 [Brassica oleracea var. oleracea]
BnaA01g23020D	-4.24238	0.000168963	--	--	Cellular Component: Golgi apparatus (GO:0005794);; Biological Process: metabolic process (GO:0008152);; Molecular Function: UDP-glucosyltransferase activity (GO:0035251);; Molecular Function: indole-3-acetate beta-glucosyltransferase activity (GO:0047215);; Molecular Function: quercetin 3-O-glucosyltransferase activity (GO:0080043);; Molecular Function: quercetin 7-O-glucosyltransferase activity …	K13692|0.0|bna:106430366|K13692 IAGLU; UDP-glucose:(indol-3-yl)acetate beta-D-glucosyltransferase [EC:2.4.1.121]	[GC]	--	UDP-glucoronosyl and UDP-glucosyl transferase	UDP-glycosyltransferase 75B2 OS=Arabidopsis thaliana OX=3702 GN=UGT75B2 PE=2 SV=1	BnaA01g23020D [Brassica napus]
BnaA01g24020D	-1.08405	2.90251e-05	--	--	Molecular Function: DNA binding (GO:0003677);; Molecular Function: DNA-binding transcription factor activity (GO:0003700);; Cellular Component: nucleus (GO:0005634);; Biological Process: transcription, DNA-templated (GO:0006351);; Biological Process: regulation of transcription, DNA-templated (GO:0006355);;	--|0.0|bna:106453474|hypothetical protein	--	--	Helix-loop-helix DNA-binding domain	Transcription factor bHLH34 OS=Arabidopsis thaliana OX=3702 GN=BHLH34 PE=2 SV=1	transcription factor bHLH34 [Brassica napus]
BnaA01g28650D	-1.10282	3.45046e-05	--	--	Molecular Function: metal ion binding (GO:0046872);; Molecular Function: dioxygenase activity (GO:0051213);;	--|0.0|brp:103840663|hypothetical protein	[QR]	--	non-haem dioxygenase in morphine synthesis N-terminal;; 2OG-Fe(II) oxygenase superfamily	Probable 2-oxoglutarate-dependent dioxygenase AOP1 (Fragment) OS=Arabidopsis thaliana OX=3702 GN=AOP1 PE=2 SV=1	BnaA01g28650D [Brassica napus]
BnaA01g30920D	-1.28148	5.34717e-05	--	--	Molecular Function: DNA binding (GO:0003677);; Cellular Component: nucleus (GO:0005634);; Biological Process: transcription, DNA-templated (GO:0006351);; Biological Process: regulation of transcription, DNA-templated (GO:0006355);; Biological Process: flower development (GO:0009908);; Biological Process: determination of dorsal/ventral asymmetry (GO:0048262);;	--|0.0|bna:106352340|hypothetical protein	[O]	Posttranslational modification, protein turnover, chaperones	Myb-like DNA-binding domain;; Myb-like DNA-binding domain	Transcription factor DIVARICATA OS=Antirrhinum majus OX=4151 GN=DIVARICATA PE=2 SV=1	BnaA01g30920D [Brassica napus]
BnaA01g34030D	6.3601	2.04869e-08	--	--	Molecular Function: peroxidase activity (GO:0004601);; Cellular Component: extracellular region (GO:0005576);; Cellular Component: cell wall (GO:0005618);; Biological Process: response to oxidative stress (GO:0006979);; Cellular Component: plant-type cell wall (GO:0009505);; Cellular Component: plasmodesma (GO:0009506);; Biological Process: plant-type cell wall organization (GO:0009664);; Cellula…	K00430|0.0|brp:103828256|K00430 E1.11.1.7; peroxidase [EC:1.11.1.7]	--	--	Peroxidase	Peroxidase 57 OS=Arabidopsis thaliana OX=3702 GN=PER57 PE=1 SV=1	PREDICTED: peroxidase 57 [Brassica rapa]
BnaA01g34560D	-2.47276	0.00014317	[RTKL]	--	Molecular Function: protein serine/threonine kinase activity (GO:0004674);; Molecular Function: ATP binding (GO:0005524);; Cellular Component: nucleus (GO:0005634);; Cellular Component: cytoplasm (GO:0005737);; Cellular Component: cytosol (GO:0005829);; Biological Process: protein phosphorylation (GO:0006468);; Biological Process: response to osmotic stress (GO:0006970);; Biological Process: resp…	K14498|1e-143|brp:103854644|K14498 SNRK2; serine/threonine-protein kinase SRK2 [EC:2.7.11.1]	[T]	Signal transduction mechanisms	Protein kinase domain;; Protein tyrosine kinase	Serine/threonine-protein kinase SRK2F OS=Arabidopsis thaliana OX=3702 GN=SRK2F PE=1 SV=1	BnaA01g34560D [Brassica napus]
BnaA01g36400D	-1.68429	9.49855e-06	--	--	Cellular Component: plasma membrane (GO:0005886);; Biological Process: cellulose microfibril organization (GO:0010215);; Biological Process: cell growth (GO:0016049);; Cellular Component: anchored component of membrane (GO:0031225);;	--|0.0|bna:106346098|hypothetical protein	--	--	COBRA-like protein;; Plastocyanin-like domain	COBRA-like protein 10 OS=Arabidopsis thaliana OX=3702 GN=COBL10 PE=2 SV=1	BnaA01g36400D [Brassica napus]
BnaA02g02020D	-6.14115	3.31605e-05	[CE]	--	Molecular Function: magnesium ion binding (GO:0000287);; Molecular Function: 3-isopropylmalate dehydrogenase activity (GO:0003862);; Biological Process: leucine biosynthetic process (GO:0009098);; Cellular Component: chloroplast (GO:0009507);; Cellular Component: plastid (GO:0009536);; Cellular Component: chloroplast stroma (GO:0009570);; Biological Process: response to salt stress (GO:0009651);;…	K21360|0.0|bna:106367226|K21360 MAM-D; 3-isopropylmalate/methylthioalkylmalate dehydrogenase [EC:1.1.1.85 1.1.1.-]	[E]	Amino acid transport and metabolism	Isocitrate/isopropylmalate dehydrogenase	3-isopropylmalate dehydrogenase 3, chloroplastic OS=Arabidopsis thaliana OX=3702 GN=IMDH3 PE=1 SV=1	3-isopropylmalate dehydrogenase 3, chloroplastic [Brassica napus]
BnaA02g03050D	1.66983	0.00021749	--	--	--	--|1e-128|bna:106354461|hypothetical protein	--	--	Lecithin retinol acyltransferase	--	uncharacterized protein LOC106354461 [Brassica napus]
BnaA02g04350D	-2.80828	4.51214e-09	[P]	Inorganic ion transport and metabolism	Cellular Component: integral component of plasma membrane (GO:0005887);; Molecular Function: secondary active sulfate transmembrane transporter activity (GO:0008271);; Molecular Function: sulfate transmembrane transporter activity (GO:0015116);; Molecular Function: symporter activity (GO:0015293);;	K17471|0.0|brp:103851288|K17471 SULTR3; sulfate transporter 3	[P]	Inorganic ion transport and metabolism	Sulfate permease family;; STAS domain	Probable sulfate transporter 3.5 OS=Arabidopsis thaliana OX=3702 GN=SULTR3;5 PE=2 SV=1	BnaA02g04350D [Brassica napus]
BnaA02g05730D	-1.83303	7.01386e-05	--	--	Molecular Function: DNA-binding transcription factor activity (GO:0003700);; Cellular Component: nucleus (GO:0005634);; Biological Process: transcription, DNA-templated (GO:0006351);; Biological Process: salicylic acid mediated signaling pathway (GO:0009863);; Biological Process: defense response to bacterium (GO:0042742);; Molecular Function: sequence-specific DNA binding (GO:0043565);;	--|0.0|bna:106436972|hypothetical protein	--	--	WRKY DNA -binding domain	Probable WRKY transcription factor 38 OS=Arabidopsis thaliana OX=3702 GN=WRKY38 PE=1 SV=1	BnaA02g05730D [Brassica napus]
BnaA02g08840D	-1.19975	8.15857e-05	[RTKL]	--	Molecular Function: protein kinase activity (GO:0004672);; Molecular Function: protein serine/threonine kinase activity (GO:0004674);; Molecular Function: ATP binding (GO:0005524);; Cellular Component: nucleus (GO:0005634);; Cellular Component: cytoplasm (GO:0005737);; Biological Process: protein phosphorylation (GO:0006468);; Biological Process: auxin-activated signaling pathway (GO:0009734);; C…	--|0.0|brp:103851858|hypothetical protein	[R]	General function prediction only	Protein kinase domain;; Protein tyrosine kinase	Serine/threonine-protein kinase D6PK OS=Arabidopsis thaliana OX=3702 GN=D6PK PE=1 SV=1	BnaA02g08840D [Brassica napus]
BnaA02g11050D	-1.23508	0.000178784	--	--	Cellular Component: nucleus (GO:0005634);; Cellular Component: mitochondrion (GO:0005739);; Cellular Component: cytosol (GO:0005829);; Biological Process: cytoplasm protein quality control by the ubiquitin-proteasome system (GO:0071629);;	--|0.0|bna:106415704|hypothetical protein	[T]	Signal transduction mechanisms	BAG domain	BAG family molecular chaperone regulator 1 OS=Arabidopsis thaliana OX=3702 GN=BAG1 PE=1 SV=1	BnaA02g11050D [Brassica napus]
BnaA02g11150D	1.20871	0.000302526	[E]	Amino acid transport and metabolism	Cellular Component: intracellular (GO:0005622);; Biological Process: Mo-molybdopterin cofactor biosynthetic process (GO:0006777);; Molecular Function: Mo-molybdopterin cofactor sulfurase activity (GO:0008265);; Molecular Function: selenocysteine lyase activity (GO:0009000);; Biological Process: response to heat (GO:0009408);; Biological Process: response to cold (GO:0009409);; Biological Process:…	--|0.0|brp:103852123|hypothetical protein	[H]	Coenzyme transport and metabolism	Aminotransferase class-V	Molybdenum cofactor sulfurase OS=Solanum lycopersicum OX=4081 GN=FLACCA PE=2 SV=1	BnaA02g11150D [Brassica napus]
BnaA02g12860D	-2.6853	8.42869e-05	[Q]	Secondary metabolites biosynthesis, transport and catabolism	Molecular Function: monooxygenase activity (GO:0004497);; Molecular Function: iron ion binding (GO:0005506);; Cellular Component: plasmodesma (GO:0009506);; Cellular Component: integral component of membrane (GO:0016021);; Molecular Function: oxidoreductase activity, acting on paired donors, with incorporation or reduction of molecular oxygen (GO:0016705);; Molecular Function: heme binding (GO:00…	K10717|0.0|brp:103852374|K10717 CYP735A; cytokinin trans-hydroxylase	[QI]	--	Cytochrome P450	Cytokinin hydroxylase OS=Arabidopsis thaliana OX=3702 GN=CYP735A2 PE=1 SV=1	BnaA02g12860D [Brassica napus]
BnaA02g20750D	-1.52484	8.9481e-05	--	--	--	--|1e-85|bna:111215611|hypothetical protein	--	--	Dormancy/auxin associated protein	Dormancy-associated protein homolog 3 OS=Arabidopsis thaliana OX=3702 GN=At1g56220 PE=1 SV=1	dormancy-associated protein homolog 3-like isoform X1 [Brassica napus]
BnaA02g23870D	1.40942	0.000229558	--	--	Cellular Component: extracellular region (GO:0005576);; Cellular Component: cell wall (GO:0005618);; Cellular Component: cytosol (GO:0005829);; Cellular Component: plasma membrane (GO:0005886);; Cellular Component: plant-type cell wall (GO:0009505);; Cellular Component: plasmodesma (GO:0009506);; Molecular Function: pectin acetylesterase activity (GO:0052793);; Biological Process: cell wall organ…	--|0.0|bna:106437682|hypothetical protein	[M]	Cell wall/membrane/envelope biogenesis	Pectinacetylesterase	Pectin acetylesterase 11 OS=Arabidopsis thaliana OX=3702 GN=PAE11 PE=2 SV=1	pectin acetylesterase 11 [Brassica napus]
BnaA02g24000D	-1.46707	6.70454e-05	--	--	Molecular Function: ATP binding (GO:0005524);; Biological Process: defense response (GO:0006952);; Molecular Function: ADP binding (GO:0043531);;	--|1e-175|brp:103853647|hypothetical protein	--	--	NB-ARC domain	Probable disease resistance protein At5g45440 OS=Arabidopsis thaliana OX=3702 GN=At5g45440 PE=2 SV=1	BnaA02g24000D [Brassica napus]
BnaA02g24380D	5.13801	7.44414e-05	--	--	--	--|6e-98|brp:103853695|hypothetical protein	--	--	Protein of unknown function, DUF538	--	PREDICTED: uncharacterized protein LOC103853695 [Brassica rapa]
BnaA02g32160D	-1.74593	0.000316102	--	--	Molecular Function: peptidase activity (GO:0008233);;	K22763|1e-162|brp:103854772|K22763 DESI2; deubiquitinase DESI2 [EC:3.4.19.12]	[S]	Function unknown	PPPDE putative peptidase domain	DeSI-like protein At4g17486 OS=Arabidopsis thaliana OX=3702 GN=At4g17486 PE=2 SV=1	PREDICTED: deSI-like protein At4g17486 [Brassica rapa]
BnaA02g32920D	-1.65306	0.000143103	--	--	--	--|1e-155|brp:103854903|hypothetical protein	--	--	GRAM domain	Putative GEM-like protein 8 OS=Arabidopsis thaliana OX=3702 GN=At5g23370 PE=3 SV=1	PREDICTED: putative GEM-like protein 8 [Brassica rapa]
BnaA02g34120D	2.04334	0.000230101	--	--	Cellular Component: extracellular space (GO:0005615);; Cellular Component: cell wall (GO:0005618);; Cellular Component: Golgi apparatus (GO:0005794);; Cellular Component: cytosol (GO:0005829);; Cellular Component: plant-type cell wall (GO:0009505);; Cellular Component: plasmodesma (GO:0009506);; Cellular Component: apoplast (GO:0048046);;	--|0.0|brp:103855233|hypothetical protein	--	--	Phosphate-induced protein 1 conserved region	Protein EXORDIUM-like 2 OS=Arabidopsis thaliana OX=3702 GN=EXL2 PE=2 SV=1	PREDICTED: protein EXORDIUM-like 2 [Brassica rapa]
BnaA02g37030D	3.63703	3.89289e-05	[HC]	--	Molecular Function: squalene monooxygenase activity (GO:0004506);; Cellular Component: endoplasmic reticulum (GO:0005783);; Cellular Component: integral component of membrane (GO:0016021);; Molecular Function: flavin adenine dinucleotide binding (GO:0050660);;	K00511|0.0|brp:103854873|K00511 SQLE; squalene monooxygenase [EC:1.14.14.17]	[I]	Lipid transport and metabolism	Squalene epoxidase;; FAD binding domain	Squalene epoxidase 5 OS=Arabidopsis thaliana OX=3702 GN=SQE5 PE=2 SV=2	BnaA02g37030D [Brassica napus]
BnaA03g00530D	-1.93682	5.8004e-05	[IQR]	--	Cellular Component: chloroplast inner membrane (GO:0009706);; Biological Process: protein transport (GO:0015031);; Molecular Function: oxidoreductase activity (GO:0016491);;	--|0.0|brp:103855474|hypothetical protein	[Q]	Secondary metabolites biosynthesis, transport and catabolism	short chain dehydrogenase;; Enoyl-(Acyl carrier protein) reductase;; KR domain;; NAD dependent epimerase/dehydratase family	Short-chain dehydrogenase TIC 32, chloroplastic OS=Pisum sativum OX=3888 GN=TIC32 PE=1 SV=1	BnaA03g00530D [Brassica napus]
BnaA03g02170D	-3.96723	2.19601e-05	[KAD]	--	Molecular Function: RNA polymerase II transcription factor activity, sequence-specific DNA binding (GO:0000981);; Molecular Function: transcription factor activity, RNA polymerase II transcription factor recruiting (GO:0001135);; Molecular Function: DNA-binding transcription factor activity (GO:0003700);; Cellular Component: nucleus (GO:0005634);; Biological Process: transcription, DNA-templated …	K09422|0.0|brp:103855740|K09422 MYBP; transcription factor MYB, plant	[K]	Transcription	Myb-like DNA-binding domain;; Myb-like DNA-binding domain	Transcription factor MYB29 OS=Arabidopsis thaliana OX=3702 GN=MYB29 PE=1 SV=1	PREDICTED: transcription factor MYB29-like [Brassica rapa]
BnaA03g02380D	-2.46883	1.0056e-05	[J]	Translation, ribosomal structure and biogenesis	Biological Process: cleavage involved in rRNA processing (GO:0000469);; Biological Process: maturation of LSU-rRNA (GO:0000470);; Cellular Component: nucleolus (GO:0005730);; Cellular Component: small nucleolar ribonucleoprotein complex (GO:0005732);; Biological Process: translation (GO:0006412);; Molecular Function: snoRNA binding (GO:0030515);; Biological Process: rRNA pseudouridine synthesis (…	K11129|1e-39|rsz:108846444|K11129 NHP2; H/ACA ribonucleoprotein complex subunit 2	[A]	RNA processing and modification	Ribosomal protein L7Ae/L30e/S12e/Gadd45 family	H/ACA ribonucleoprotein complex subunit 2-like protein OS=Arabidopsis thaliana OX=3702 GN=At5g08180 PE=1 SV=1	PREDICTED: H/ACA ribonucleoprotein complex subunit 2-like protein [Raphanus sativus]
BnaA03g02500D	-2.14471	0.000136935	--	--	--	--|1e-144|bna:111213344|hypothetical protein	--	--	GRAM domain	GEM-like protein 4 OS=Arabidopsis thaliana OX=3702 GN=At5g08350 PE=2 SV=1	GEM-like protein 4 [Brassica napus]
BnaA03g04240D	-1.18911	0.000267157	--	--	Molecular Function: DNA binding (GO:0003677);; Molecular Function: DNA-binding transcription factor activity (GO:0003700);; Cellular Component: nucleus (GO:0005634);; Biological Process: transcription, DNA-templated (GO:0006351);; Biological Process: response to salt stress (GO:0009651);; Biological Process: response to abscisic acid (GO:0009737);; Biological Process: xylem development (GO:001008…	--|0.0|bna:106431895|hypothetical protein	--	--	No apical meristem (NAM) protein	NAC domain-containing protein 83 OS=Arabidopsis thaliana OX=3702 GN=NAC083 PE=1 SV=1	NAC domain-containing protein 83 [Brassica napus]
BnaA03g08720D	-1.42451	0.000279182	--	--	--	K10144|0.0|brp:103856536|K10144 RCHY1; RING finger and CHY zinc finger domain-containing protein 1 [EC:2.3.2.27]	[R]	General function prediction only	Zinc-ribbon;; CHY zinc finger;; Ring finger domain;; zinc-RING finger domain	E3 ubiquitin-protein ligase RZFP34 OS=Arabidopsis thaliana OX=3702 GN=RZPF34 PE=1 SV=1	PREDICTED: E3 ubiquitin-protein ligase MIEL1-like [Brassica rapa]
BnaA03g09290D	2.01089	3.18722e-06	--	--	--	--|0.0|bna:106436242|hypothetical protein	[U]	Intracellular trafficking, secretion, and vesicular transport	Exo70 exocyst complex subunit	Exocyst complex component EXO70H1 OS=Arabidopsis thaliana OX=3702 GN=EXO70H1 PE=1 SV=1	exocyst complex component EXO70H1-like [Brassica napus]
BnaA03g09610D	-4.83235	0.00023033	--	--	--	--|6e-95|brp:103856646|hypothetical protein	--	--	--	--	PREDICTED: uncharacterized protein LOC103856646 [Brassica rapa]
BnaA03g10420D	1.42055	0.000123481	[GER]	--	--	--|0.0|brp:103856771|hypothetical protein	[GE]	--	Triose-phosphate Transporter family	Nucleotide-sugar uncharacterized transporter 1 OS=Arabidopsis thaliana OX=3702 GN=At5g57100 PE=2 SV=1	PREDICTED: uncharacterized membrane protein At1g06890 [Brassica rapa]
BnaA03g21140D	1.64287	8.06333e-05	--	--	Cellular Component: extracellular region (GO:0005576);; Cellular Component: cell wall (GO:0005618);; Biological Process: response to bacterium (GO:0009617);; Biological Process: response to fungus (GO:0009620);; Cellular Component: membrane (GO:0016020);; Molecular Function: pectinesterase activity (GO:0030599);; Biological Process: cell wall modification (GO:0042545);; Molecular Function: aspart…	K01051|0.0|brp:103858168|K01051 E3.1.1.11; pectinesterase [EC:3.1.1.11]	--	--	Pectinesterase;; Plant invertase/pectin methylesterase inhibitor	Probable pectinesterase/pectinesterase inhibitor 17 OS=Arabidopsis thaliana OX=3702 GN=PME17 PE=2 SV=2	probable pectinesterase/pectinesterase inhibitor 17 [Brassica napus]
BnaA03g23090D	2.43648	7.05833e-05	[R]	General function prediction only	Molecular Function: phospholipase activity (GO:0004620);; Cellular Component: cytoplasm (GO:0005737);; Biological Process: lipid metabolic process (GO:0006629);; Biological Process: plant-type hypersensitive response (GO:0009626);; Cellular Component: membrane (GO:0016020);; Biological Process: lipid catabolic process (GO:0016042);; Molecular Function: lipase activity (GO:0016298);; Biological Pr…	--|0.0|brp:103858397|hypothetical protein	[I]	Lipid transport and metabolism	Patatin-like phospholipase	Patatin-like protein 2 OS=Arabidopsis thaliana OX=3702 GN=PLP2 PE=1 SV=1	PREDICTED: patatin-like protein 2 [Brassica rapa]
BnaA03g29310D	-2.22651	2.84552e-05	[GEPR]	--	Molecular Function: carbohydrate:proton symporter activity (GO:0005351);; Molecular Function: glucose transmembrane transporter activity (GO:0005355);; Molecular Function: monosaccharide transmembrane transporter activity (GO:0015145);; Cellular Component: integral component of membrane (GO:0016021);; Biological Process: carbohydrate transmembrane transport (GO:0034219);; Biological Process: hexo…	--|0.0|bna:106388848|hypothetical protein	[R]	General function prediction only	Sugar (and other) transporter;; Major Facilitator Superfamily	Sugar transport protein 6 OS=Arabidopsis thaliana OX=3702 GN=STP6 PE=1 SV=1	sugar transport protein 6-like [Brassica napus]
BnaA03g30320D	9.20339	1.49033e-08	[V]	Defense mechanisms	Molecular Function: transporter activity (GO:0005215);; Cellular Component: plasma membrane (GO:0005886);; Biological Process: cellular iron ion homeostasis (GO:0006879);; Biological Process: response to abscisic acid (GO:0009737);; Molecular Function: citrate transmembrane transporter activity (GO:0015137);; Molecular Function: drug transmembrane transporter activity (GO:0015238);; Molecular Fun…	--|0.0|brp:103859259|hypothetical protein	[R]	General function prediction only	MatE	Protein DETOXIFICATION 43 OS=Arabidopsis thaliana OX=3702 GN=DTX43 PE=1 SV=1	PREDICTED: protein DETOXIFICATION 43-like [Brassica rapa]
BnaA03g33660D	1.92315	0.000143403	[R]	General function prediction only	Cellular Component: nucleus (GO:0005634);; Cellular Component: vacuole (GO:0005773);; Cellular Component: vacuolar membrane (GO:0005774);; Cellular Component: cytosol (GO:0005829);; Cellular Component: plasma membrane (GO:0005886);; Cellular Component: plasmodesma (GO:0009506);; Molecular Function: glyoxalase III activity (GO:0019172);; Molecular Function: protein deglycase activity (GO:0036524);…	K03152|0.0|bna:106439390|K03152 thiJ; protein deglycase [EC:3.5.1.124]	[RV]	--	DJ-1/PfpI family	Protein DJ-1 homolog A OS=Arabidopsis thaliana OX=3702 GN=DJ1A PE=1 SV=1	protein DJ-1 homolog A [Brassica napus]
BnaA03g34150D	4.74424	0.000230284	[T]	Signal transduction mechanisms	Biological Process: phosphorelay signal transduction system (GO:0000160);; Molecular Function: obsolete signal transducer activity (GO:0004871);; Cellular Component: nucleus (GO:0005634);; Cellular Component: cytoplasm (GO:0005737);; Cellular Component: cytosol (GO:0005829);; Biological Process: cytokinin-activated signaling pathway (GO:0009736);; Molecular Function: protein histidine kinase bind…	K14490|3e-90|bna:106444048|K14490 AHP; histidine-containing phosphotransfer peotein	[T]	Signal transduction mechanisms	Hpt domain	Histidine-containing phosphotransfer protein 4 OS=Arabidopsis thaliana OX=3702 GN=AHP4 PE=1 SV=2	histidine-containing phosphotransfer protein 4-like [Brassica napus]
BnaA03g38380D	3.55957	2.00978e-06	[TZDR]	--	Molecular Function: ATP binding (GO:0005524);; Biological Process: signal transduction (GO:0007165);; Molecular Function: ADP binding (GO:0043531);; Biological Process: defense response to fungus (GO:0050832);;	--|0.0|brp:103860375|hypothetical protein	--	--	TIR domain;; EF-hand domain pair;; EF hand;; EF-hand domain;; EF-hand domain pair;; EF hand;; TIR domain;; Cytoskeletal-regulatory complex EF hand	Disease resistance protein RML1A OS=Arabidopsis thaliana OX=3702 GN=RLM1A PE=4 SV=1	PREDICTED: calmodulin-like protein 12 [Brassica rapa]
BnaA03g38940D	-4.24808	0.000223076	--	--	--	--|5e-47|bna:106444253|hypothetical protein	--	--	--	--	uncharacterized protein BNAA03G38940D [Brassica napus]
BnaA03g39680D	-7.65892	7.34265e-06	[E]	Amino acid transport and metabolism	Biological Process: response to water deprivation (GO:0009414);; Cellular Component: chloroplast (GO:0009507);; Biological Process: response to insect (GO:0009625);; Molecular Function: 2-(2'-methylthio)ethylmalate synthase activity (GO:0010177);; Biological Process: carboxylic acid metabolic process (GO:0019752);; Biological Process: glucosinolate biosynthetic process (GO:0019761);;	--|0.0|bna:106375002|hypothetical protein	[E]	Amino acid transport and metabolism	HMGL-like	Methylthioalkylmalate synthase 1, chloroplastic OS=Arabidopsis thaliana OX=3702 GN=MAM1 PE=1 SV=1	methylthioalkylmalate synthase 1, chloroplastic-like [Brassica napus]
BnaA03g40660D	-2.46582	7.42118e-06	--	--	--	--|1e-177|bna:106345250|hypothetical protein	--	--	Lateral organ boundaries (LOB) domain	LOB domain-containing protein 38 OS=Arabidopsis thaliana OX=3702 GN=LBD38 PE=1 SV=1	LOB domain-containing protein 38-like [Brassica napus]
BnaA03g41940D	2.47142	0.00020003	[GC]	--	Biological Process: metabolic process (GO:0008152);; Biological Process: response to toxic substance (GO:0009636);; Biological Process: response to UV-B (GO:0010224);; Molecular Function: UDP-glucosyltransferase activity (GO:0035251);; Cellular Component: intracellular membrane-bounded organelle (GO:0043231);; Molecular Function: hydroxycinnamate 4-beta-glucosyltransferase activity (GO:0047218);;…	--|0.0|bna:106440040|hypothetical protein	[GC]	--	UDP-glucoronosyl and UDP-glucosyl transferase	UDP-glycosyltransferase 84A1 OS=Arabidopsis thaliana OX=3702 GN=UGT84A1 PE=1 SV=1	UDP-glycosyltransferase 84A1 [Brassica napus]
BnaA03g44190D	-1.7399	2.38318e-05	--	--	Molecular Function: phospholipase activity (GO:0004620);; Cellular Component: cytosol (GO:0005829);; Molecular Function: O-acyltransferase activity (GO:0008374);; Biological Process: phospholipid catabolic process (GO:0009395);;	K22389|0.0|brp:103861062|K22389 LCAT3; phospholipase A1 [EC:3.1.1.32]	[I]	Lipid transport and metabolism	Lecithin:cholesterol acyltransferase;; PGAP1-like protein;; Putative serine esterase (DUF676)	Lecithin-cholesterol acyltransferase-like 4 OS=Arabidopsis thaliana OX=3702 GN=LCAT4 PE=1 SV=1	PREDICTED: lecithin-cholesterol acyltransferase-like 4 [Brassica rapa]
BnaA03g47910D	-3.15258	0.000125204	--	--	Molecular Function: iron ion binding (GO:0005506);; Cellular Component: cytoplasm (GO:0005737);; Biological Process: inositol catabolic process (GO:0019310);; Biological Process: L-ascorbic acid biosynthetic process (GO:0019853);; Molecular Function: inositol oxygenase activity (GO:0050113);;	K00469|0.0|brp:103849851|K00469 MIOX; inositol oxygenase [EC:1.13.99.1]	[R]	General function prediction only	Myo-inositol oxygenase	Inositol oxygenase 4 OS=Arabidopsis thaliana OX=3702 GN=MIOX4 PE=2 SV=1	BnaA03g47910D [Brassica napus]
BnaA03g54130D	-2.09416	0.000150805	--	--	Molecular Function: transcription coregulator activity (GO:0003712);; Molecular Function: histone acetyltransferase activity (GO:0004402);; Molecular Function: calmodulin binding (GO:0005516);; Cellular Component: nucleus (GO:0005634);; Cellular Component: cytoplasm (GO:0005737);; Biological Process: regulation of transcription, DNA-templated (GO:0006355);; Molecular Function: zinc ion binding (G…	--|0.0|brp:103862555|hypothetical protein	[K]	Transcription	TAZ zinc finger;; BTB/POZ domain	BTB/POZ and TAZ domain-containing protein 5 OS=Arabidopsis thaliana OX=3702 GN=BT5 PE=1 SV=1	PREDICTED: BTB/POZ and TAZ domain-containing protein 5 [Brassica rapa]
BnaA03g55420D	-1.10819	3.42025e-07	--	--	--	--|0.0|bna:106427576|hypothetical protein	--	--	Protein of unknown function (DUF620)	--	uncharacterized protein BNAA03G55420D [Brassica napus]
BnaA03g55800D	1.73708	6.05645e-05	--	--	Cellular Component: mitochondrion (GO:0005739);; Cellular Component: mitochondrial respiratory chain complex I (GO:0005747);; Molecular Function: NADH dehydrogenase (ubiquinone) activity (GO:0008137);; Molecular Function: FMN binding (GO:0010181);; Molecular Function: metal ion binding (GO:0046872);; Molecular Function: NAD binding (GO:0051287);; Molecular Function: 4 iron, 4 sulfur cluster bindi…	K03942|4e-12|brp:103855792|K03942 NDUFV1; NADH dehydrogenase (ubiquinone) flavoprotein 1 [EC:7.1.1.2 1.6.99.3]	[C]	Energy production and conversion	--	NADH dehydrogenase [ubiquinone] flavoprotein 1, mitochondrial OS=Arabidopsis thaliana OX=3702 GN=At5g08530 PE=1 SV=1	BnaA03g55800D [Brassica napus]
BnaA03g59130D	-2.94823	0.000193964	[QR]	--	--	--|0.0|bna:111214354|hypothetical protein	[R]	General function prediction only	O-methyltransferase;; Dimerisation domain	Acetylserotonin O-methyltransferase OS=Arabidopsis thaliana OX=3702 GN=ASMT PE=1 SV=1	BnaA03g59130D [Brassica napus]
BnaA04g00030D	-6.17743	6.93488e-05	--	--	--	--	--	--	--	--	BnaC01g32120D [Brassica napus]
BnaA04g00710D	-2.04452	0.000243397	[G]	Carbohydrate transport and metabolism	Molecular Function: transporter activity (GO:0005215);; Cellular Component: plasma membrane (GO:0005886);; Cellular Component: integral component of membrane (GO:0016021);;	K09872|1e-157|rsz:108848403|K09872 PIP; aquaporin PIP	[G]	Carbohydrate transport and metabolism	Major intrinsic protein	Aquaporin PIP1.1 OS=Vicia faba OX=3906 GN=PIP1.1 PE=2 SV=1	PREDICTED: aquaporin PIP1-1-like isoform X1 [Raphanus sativus]
BnaA04g03610D	1.81791	0.000321428	--	--	Biological Process: carbohydrate metabolic process (GO:0005975);; Biological Process: defense response (GO:0006952);; Molecular Function: glucan endo-1,3-beta-D-glucosidase activity (GO:0042973);;	--|0.0|bna:106445354|hypothetical protein	--	--	Glycosyl hydrolases family 17;; X8 domain	Glucan endo-1,3-beta-glucosidase OS=Triticum aestivum OX=4565 GN=GLC1 PE=2 SV=1	glucan endo-1,3-beta-glucosidase [Brassica napus]
BnaA04g09020D	-2.69986	4.1192e-05	--	--	Cellular Component: cell wall (GO:0005618);; Molecular Function: manganese ion binding (GO:0030145);; Molecular Function: nutrient reservoir activity (GO:0045735);; Cellular Component: apoplast (GO:0048046);;	--|1e-161|brp:103863820|hypothetical protein	--	--	Cupin;; Cupin domain	Germin-like protein subfamily 1 member 13 OS=Arabidopsis thaliana OX=3702 GN=GLP6 PE=2 SV=2	PREDICTED: germin-like protein subfamily 1 member 13 [Brassica rapa]
BnaA04g10810D	-1.69168	2.61326e-06	--	--	Molecular Function: double-stranded RNA binding (GO:0003725);;	--|0.0|brp:103864051|hypothetical protein	--	--	Double-stranded RNA binding motif	Double-stranded RNA-binding protein 5 OS=Arabidopsis thaliana OX=3702 GN=DRB5 PE=1 SV=1	PREDICTED: double-stranded RNA-binding protein 5 [Brassica rapa]
BnaA04g12250D	-1.96801	4.4134e-05	--	--	--	--|1e-165|brp:103864281|hypothetical protein	--	--	--	--	PREDICTED: uncharacterized protein LOC103864281 [Brassica rapa]
BnaA04g12790D	-1.94094	3.35389e-06	[Q]	Secondary metabolites biosynthesis, transport and catabolism	Molecular Function: iron ion binding (GO:0005506);; Biological Process: tryptophan catabolic process (GO:0006569);; Biological Process: defense response (GO:0006952);; Biological Process: response to wounding (GO:0009611);; Biological Process: response to bacterium (GO:0009617);; Biological Process: response to insect (GO:0009625);; Biological Process: induced systemic resistance (GO:0009682);; B…	K11813|0.0|bna:106446405|K11813 CYP79B3; tryptophan N-monooxygenase [EC:1.14.14.156]	[Q]	Secondary metabolites biosynthesis, transport and catabolism	Cytochrome P450	Tryptophan N-monooxygenase 2 OS=Arabidopsis thaliana OX=3702 GN=CYP79B3 PE=1 SV=1	BnaA04g12790D [Brassica napus]
BnaA04g16440D	-1.4687	0.000244757	--	--	Molecular Function: DNA binding (GO:0003677);; Molecular Function: DNA-binding transcription factor activity (GO:0003700);; Cellular Component: nucleolus (GO:0005730);; Biological Process: transcription, DNA-templated (GO:0006351);; Biological Process: regulation of transcription, DNA-templated (GO:0006355);; Molecular Function: metal ion binding (GO:0046872);;	--|1e-162|bna:106446896|hypothetical protein	--	--	Dof domain, zinc finger	Dof zinc finger protein DOF2.1 OS=Arabidopsis thaliana OX=3702 GN=DOF2.1 PE=2 SV=2	BnaA04g16440D [Brassica napus]
BnaA04g18980D	-1.33591	3.80426e-06	[G]	Carbohydrate transport and metabolism	Biological Process: response to abscisic acid (GO:0009737);; Biological Process: response to salicylic acid (GO:0009751);;	--|1e-166|brp:103865222|hypothetical protein	--	--	--	Glycine-rich protein 23 OS=Arabidopsis thaliana OX=3702 GN=GRP23 PE=2 SV=1	BnaA04g18980D [Brassica napus]
BnaA04g21440D	-5.49384	0.000130601	--	--	Cellular Component: plasma membrane (GO:0005886);; Molecular Function: amino acid transmembrane transporter activity (GO:0015171);; Cellular Component: integral component of membrane (GO:0016021);; Biological Process: amino acid export across plasma membrane (GO:0032973);; Biological Process: amino acid import (GO:0043090);; Biological Process: amino acid homeostasis (GO:0080144);;	--|0.0|bna:106447372|hypothetical protein	--	--	EamA-like transporter family	WAT1-related protein At2g37460 OS=Arabidopsis thaliana OX=3702 GN=At2g37460 PE=2 SV=1	WAT1-related protein At2g37460 isoform X2 [Brassica napus]
BnaA04g22170D	1.20547	7.75231e-05	[R]	General function prediction only	Cellular Component: cytosol (GO:0005829);; Cellular Component: plasma membrane (GO:0005886);; Molecular Function: metal ion binding (GO:0046872);; Molecular Function: sugar-phosphatase activity (GO:0050308);;	--|1e-174|bna:106447684|hypothetical protein	[R]	General function prediction only	Haloacid dehalogenase-like hydrolase;; haloacid dehalogenase-like hydrolase;; HAD-hyrolase-like;; haloacid dehalogenase-like hydrolase	Haloacid dehalogenase-like hydrolase domain-containing protein Sgpp OS=Arabidopsis thaliana OX=3702 GN=SGPP PE=1 SV=2	BnaA04g22170D [Brassica napus]
BnaA04g23900D	-2.03208	0.000121981	[TZDR]	--	Molecular Function: calcium ion binding (GO:0005509);; Cellular Component: plasma membrane (GO:0005886);;	K13448|1e-152|bna:106431125|K13448 CML; calcium-binding protein CML	[T]	Signal transduction mechanisms	EF hand;; EF-hand domain pair;; EF-hand domain;; EF hand;; EF-hand domain pair;; Secreted protein acidic and rich in cysteine Ca binding region	Probable calcium-binding protein CML35 OS=Arabidopsis thaliana OX=3702 GN=CML35 PE=2 SV=2	probable calcium-binding protein CML35 [Brassica napus]
BnaA04g24630D	-3.97237	0.000186691	[I]	Lipid transport and metabolism	Cellular Component: cytoplasm (GO:0005737);; Molecular Function: phosphatidylcholine 1-acylhydrolase activity (GO:0008970);; Cellular Component: chloroplast (GO:0009507);; Biological Process: UV protection (GO:0009650);; Biological Process: lipid catabolic process (GO:0016042);; Biological Process: cellular response to UV-B (GO:0071493);;	--|0.0|brp:103865962|hypothetical protein	[I]	Lipid transport and metabolism	Lipase (class 3)	Phospholipase A1-IIdelta OS=Arabidopsis thaliana OX=3702 GN=At2g42690 PE=1 SV=1	BnaA04g24630D [Brassica napus]
BnaA04g25090D	-1.56148	1.6394e-05	--	--	Molecular Function: peroxidase activity (GO:0004601);; Cellular Component: extracellular region (GO:0005576);; Biological Process: response to oxidative stress (GO:0006979);; Cellular Component: plant-type cell wall (GO:0009505);; Biological Process: plant-type cell wall organization (GO:0009664);; Molecular Function: heme binding (GO:0020037);; Biological Process: hydrogen peroxide catabolic pro…	K00430|0.0|brp:103866074|K00430 E1.11.1.7; peroxidase [EC:1.11.1.7]	--	--	Peroxidase	Probable peroxidase 26 OS=Arabidopsis thaliana OX=3702 GN=PER26 PE=2 SV=2	BnaA04g25090D [Brassica napus]
BnaA04g25470D	-1.61681	8.81953e-05	[QR]	--	Molecular Function: S-adenosylmethionine-dependent methyltransferase activity (GO:0008757);;	K21552|1e-169|brp:103866114|K21552 HOL; methyl halide transferase [EC:2.1.1.165]	--	--	Thiopurine S-methyltransferase (TPMT);; Methyltransferase domain;; Methyltransferase domain;; Methyltransferase domain;; Methyltransferase domain	Probable thiocyanate methyltransferase 2 OS=Brassica oleracea OX=3712 GN=TMT2 PE=2 SV=1	BnaA04g25470D [Brassica napus]
BnaA04g26510D	-1.78158	0.000288025	--	--	--	--|0.0|bna:106452178|hypothetical protein	--	--	Domain of unknown function (DUF4378)	Protein TRM32 OS=Arabidopsis thaliana OX=3702 GN=TRM32 PE=2 SV=1	BnaA04g26510D [Brassica napus]
BnaA04g26570D	-1.57768	5.5995e-05	--	--	Cellular Component: endoplasmic reticulum (GO:0005783);; Cellular Component: endoplasmic reticulum membrane (GO:0005789);; Cellular Component: cytosol (GO:0005829);; Cellular Component: chloroplast stroma (GO:0009570);; Cellular Component: integral component of membrane (GO:0016021);; Cellular Component: chloroplast membrane (GO:0031969);; Cellular Component: intracellular membrane-bounded organe…	--|1e-171|bna:106452191|hypothetical protein	[R]	General function prediction only	--	ATG8-interacting protein 1 OS=Arabidopsis thaliana OX=3702 GN=ATI1 PE=1 SV=2	ATG8-interacting protein 1 [Brassica napus]
BnaA05g03270D	-1.3208	0.000285862	--	--	--	--|1e-125|brp:103844769|hypothetical protein	[R]	General function prediction only	Protein of unknown function (DUF1685)	--	PREDICTED: uncharacterized protein LOC103866709 [Brassica rapa]
BnaA05g04330D	4.45097	0.000110795	[R]	General function prediction only	--	--|0.0|brp:103866835|hypothetical protein	[QR]	--	non-haem dioxygenase in morphine synthesis N-terminal;; 2OG-Fe(II) oxygenase superfamily	Flavanone 3-dioxygenase 3 OS=Oryza sativa subsp. japonica OX=39947 GN=F3H-3 PE=1 SV=1	PREDICTED: protein DOWNY MILDEW RESISTANCE 6-like [Brassica rapa]
BnaA05g07590D	3.65749	1.03819e-06	--	--	Cellular Component: integral component of membrane (GO:0016021);; Biological Process: brassinosteroid metabolic process (GO:0016131);; Cellular Component: intracellular membrane-bounded organelle (GO:0043231);; Molecular Function: glucosyltransferase activity (GO:0046527);; Molecular Function: trans-zeatin O-beta-D-glucosyltransferase activity (GO:0050403);; Molecular Function: cis-zeatin O-beta-…	K13496|0.0|bna:106451089|K13496 UGT73C; UDP-glucosyltransferase 73C [EC:2.4.1.-]	[GC]	--	UDP-glucoronosyl and UDP-glucosyl transferase	UDP-glycosyltransferase 73C5 OS=Arabidopsis thaliana OX=3702 GN=UGT73C5 PE=2 SV=1	UDP-glycosyltransferase 73C5-like [Brassica napus]
BnaA05g07600D	2.16653	0.000146351	[GC]	--	Biological Process: metabolic process (GO:0008152);; Cellular Component: intracellular membrane-bounded organelle (GO:0043231);; Molecular Function: quercetin 3-O-glucosyltransferase activity (GO:0080043);; Molecular Function: quercetin 7-O-glucosyltransferase activity (GO:0080044);;	K13496|0.0|brp:103867254|K13496 UGT73C; UDP-glucosyltransferase 73C [EC:2.4.1.-]	[GC]	--	UDP-glucoronosyl and UDP-glucosyl transferase	UDP-glycosyltransferase 73C4 OS=Arabidopsis thaliana OX=3702 GN=UGT73C4 PE=2 SV=1	PREDICTED: LOW QUALITY PROTEIN: UDP-glycosyltransferase 73C3-like [Brassica rapa]
BnaA05g12840D	2.06353	0.000100762	[Q]	Secondary metabolites biosynthesis, transport and catabolism	Molecular Function: iron ion binding (GO:0005506);; Cellular Component: membrane (GO:0016020);; Cellular Component: integral component of membrane (GO:0016021);; Molecular Function: oxidoreductase activity, acting on paired donors, with incorporation or reduction of molecular oxygen, NAD(P)H as one donor, and incorporation of one atom of oxygen (GO:0016709);; Molecular Function: heme binding (GO:…	--|0.0|brp:103868304|hypothetical protein	[Q]	Secondary metabolites biosynthesis, transport and catabolism	Cytochrome P450	Cytochrome P450 81D1 OS=Arabidopsis thaliana OX=3702 GN=CYP81D1 PE=2 SV=1	BnaA05g12840D [Brassica napus]
BnaA05g12940D	-1.78711	0.000202302	[M]	Cell wall/membrane/envelope biogenesis	Cellular Component: extracellular region (GO:0005576);; Cellular Component: cell wall (GO:0005618);; Biological Process: sucrose metabolic process (GO:0005985);; Molecular Function: sucrose synthase activity (GO:0016157);; Biological Process: callose deposition in phloem sieve plate (GO:0080165);;	K00695|0.0|brp:103868315|K00695 E2.4.1.13; sucrose synthase [EC:2.4.1.13]	[M]	Cell wall/membrane/envelope biogenesis	Sucrose synthase;; Glycosyl transferases group 1;; Glycosyl transferases group 1	Sucrose synthase 5 OS=Arabidopsis thaliana OX=3702 GN=SUS5 PE=2 SV=1	PREDICTED: sucrose synthase 5 [Brassica rapa]
BnaA05g15010D	-1.14173	0.000290763	--	--	--	--|1e-148|brp:103868517|hypothetical protein	--	--	Cotton fibre expressed protein	--	BnaA05g15010D [Brassica napus]
BnaA05g20330D	-4.27615	7.44696e-05	--	--	Cellular Component: plasma membrane (GO:0005886);; Cellular Component: plasmodesma (GO:0009506);; Biological Process: plant-type hypersensitive response (GO:0009626);; Biological Process: defense response, incompatible interaction (GO:0009814);; Biological Process: defense response to bacterium, incompatible interaction (GO:0009816);; Biological Process: defense response to fungus, incompatible i…	--|4e-95|bna:106356077|hypothetical protein	--	--	--	Protein NDR1 OS=Arabidopsis thaliana OX=3702 GN=NDR1 PE=1 SV=1	BnaA05g20330D [Brassica napus]
BnaA05g21370D	-2.37901	3.00805e-08	[O]	Posttranslational modification, protein turnover, chaperones	Molecular Function: zinc ion binding (GO:0008270);; Cellular Component: integral component of membrane (GO:0016021);; Biological Process: proteasome-mediated ubiquitin-dependent protein catabolic process (GO:0043161);; Molecular Function: ubiquitin protein ligase activity (GO:0061630);;	K19040|1e-159|bna:106345238|K19040 ATL76S; E3 ubiquitin-protein ligase ATL10/75/76/77/78 [EC:2.3.2.27]	[O]	Posttranslational modification, protein turnover, chaperones	Ring finger domain;; RING-like zinc finger;; Zinc finger, C3HC4 type (RING finger);; RING-H2 zinc finger domain;; Zinc finger, C3HC4 type (RING finger);; Anaphase-promoting complex subunit 11 RING-H2 finger	RING-H2 finger protein ATL78 OS=Arabidopsis thaliana OX=3702 GN=ATL78 PE=2 SV=1	RING-H2 finger protein ATL78 [Brassica napus]
BnaA05g24200D	-1.74962	0.000301009	--	--	Molecular Function: copper ion binding (GO:0005507);; Cellular Component: cell (GO:0005623);; Biological Process: cellular copper ion homeostasis (GO:0006878);; Molecular Function: zinc ion binding (GO:0008270);;	--|6e-47|brp:103869931|hypothetical protein	--	--	--	Metallothionein-like protein 3 OS=Arabidopsis thaliana OX=3702 GN=MT3 PE=1 SV=1	PREDICTED: metallothionein-like protein type 3 [Brassica oleracea var. oleracea]
BnaA05g27700D	-2.51412	0.000236018	[GC]	--	--	--|0.0|brp:103870357|hypothetical protein	[GC]	--	UDP-glucoronosyl and UDP-glucosyl transferase	UDP-glycosyltransferase 76B1 OS=Arabidopsis thaliana OX=3702 GN=UGT76B1 PE=2 SV=1	PREDICTED: UDP-glycosyltransferase 76C2 [Brassica rapa]
BnaA05g29700D	-2.08303	7.35233e-06	[V]	Defense mechanisms	Molecular Function: transporter activity (GO:0005215);; Cellular Component: plasma membrane (GO:0005886);; Biological Process: cellular iron ion homeostasis (GO:0006879);; Biological Process: response to abscisic acid (GO:0009737);; Molecular Function: citrate transmembrane transporter activity (GO:0015137);; Molecular Function: drug transmembrane transporter activity (GO:0015238);; Molecular Fun…	--|0.0|brp:103870617|hypothetical protein	[R]	General function prediction only	MatE;; Polysaccharide biosynthesis C-terminal domain	Protein DETOXIFICATION 43 OS=Arabidopsis thaliana OX=3702 GN=DTX43 PE=1 SV=1	BnaA05g29700D [Brassica napus]
BnaA05g31800D	-3.36735	6.39307e-07	[GEPR]	--	Molecular Function: carbohydrate:proton symporter activity (GO:0005351);; Molecular Function: glucose transmembrane transporter activity (GO:0005355);; Cellular Component: integral component of membrane (GO:0016021);; Biological Process: hexose transmembrane transport (GO:0035428);; Biological Process: glucose import (GO:0046323);;	--|0.0|brp:103870826|hypothetical protein	[R]	General function prediction only	Sugar (and other) transporter;; Major Facilitator Superfamily	Sugar transporter ERD6-like 12 OS=Arabidopsis thaliana OX=3702 GN=SUGTL5 PE=2 SV=1	PREDICTED: sugar transporter ERD6-like 12 [Brassica rapa]
BnaA05g34460D	-5.79482	8.75667e-06	[E]	Amino acid transport and metabolism	Molecular Function: 3-isopropylmalate dehydratase activity (GO:0003861);; Biological Process: leucine biosynthetic process (GO:0009098);; Cellular Component: plastid (GO:0009536);; Cellular Component: chloroplast stroma (GO:0009570);; Biological Process: glucosinolate biosynthetic process (GO:0019761);;	K21359|0.0|bna:106421092|K21359 MAM-IS; 3-isopropylmalate/methylthioalkylmalate dehydratase small subunit [EC:4.2.1.33 4.2.1.170]	[E]	Amino acid transport and metabolism	Aconitase C-terminal domain	3-isopropylmalate dehydratase small subunit 1 OS=Arabidopsis thaliana OX=3702 GN=IPMI2 PE=1 SV=1	3-isopropylmalate dehydratase small subunit 1 [Brassica napus]
BnaA06g01550D	-2.86885	5.22079e-05	--	--	Cellular Component: nucleus (GO:0005634);; Cellular Component: nuclear pore (GO:0005643);; Cellular Component: nucleoplasm (GO:0005654);; Cellular Component: cytosol (GO:0005829);; Molecular Function: Ran GTPase binding (GO:0008536);; Biological Process: protein transport (GO:0015031);; Biological Process: intracellular transport (GO:0046907);; Biological Process: mRNA transport (GO:0051028);;	--|2e-55|bna:106345735|hypothetical protein	[U]	Intracellular trafficking, secretion, and vesicular transport	--	Nuclear pore complex protein NUP50A OS=Arabidopsis thaliana OX=3702 GN=NUP50A PE=1 SV=1	BnaA06g01550D [Brassica napus]
BnaA06g03260D	-2.86749	7.84226e-05	--	--	Molecular Function: zinc ion binding (GO:0008270);; Cellular Component: integral component of membrane (GO:0016021);; Biological Process: proteasome-mediated ubiquitin-dependent protein catabolic process (GO:0043161);; Molecular Function: ubiquitin protein ligase activity (GO:0061630);;	K19040|1e-165|brp:103871421|K19040 ATL76S; E3 ubiquitin-protein ligase ATL10/75/76/77/78 [EC:2.3.2.27]	[O]	Posttranslational modification, protein turnover, chaperones	Ring finger domain;; RING-like zinc finger;; Zinc finger, C3HC4 type (RING finger);; RING-H2 zinc finger domain;; Zinc finger, C3HC4 type (RING finger)	RING-H2 finger protein ATL75 OS=Arabidopsis thaliana OX=3702 GN=ATL75 PE=2 SV=1	BnaA06g03260D [Brassica napus]
BnaA06g05000D	-4.0808	0.000195015	[E]	Amino acid transport and metabolism	Molecular Function: threonine aldolase activity (GO:0004793);; Cellular Component: cytosol (GO:0005829);; Biological Process: glycine biosynthetic process (GO:0006545);; Biological Process: threonine catabolic process (GO:0006567);; Molecular Function: L-allo-threonine aldolase activity (GO:0008732);;	K01620|0.0|bna:106346316|K01620 ltaE; threonine aldolase [EC:4.1.2.48]	[E]	Amino acid transport and metabolism	Beta-eliminating lyase;; Aminotransferase class I and II;; DegT/DnrJ/EryC1/StrS aminotransferase family	Probable low-specificity L-threonine aldolase 1 OS=Arabidopsis thaliana OX=3702 GN=THA1 PE=1 SV=1	probable low-specificity L-threonine aldolase 1 isoform X1 [Brassica napus]
BnaA06g11010D	-8.04371	4.30361e-06	[Q]	Secondary metabolites biosynthesis, transport and catabolism	Molecular Function: iron ion binding (GO:0005506);; Cellular Component: endoplasmic reticulum (GO:0005783);; Cellular Component: endoplasmic reticulum membrane (GO:0005789);; Biological Process: response to insect (GO:0009625);; Biological Process: indoleacetic acid biosynthetic process (GO:0009684);; Cellular Component: membrane (GO:0016020);; Cellular Component: integral component of membrane (…	--|0.0|bna:106346773|hypothetical protein	[Q]	Secondary metabolites biosynthesis, transport and catabolism	Cytochrome P450	Dihomomethionine N-hydroxylase OS=Arabidopsis thaliana OX=3702 GN=CYP79F1 PE=1 SV=1	BnaA06g11010D [Brassica napus]
BnaA06g12700D	-2.89705	7.27607e-05	--	--	Molecular Function: RNA polymerase II transcription factor activity, sequence-specific DNA binding (GO:0000981);; Molecular Function: transcription factor activity, RNA polymerase II transcription factor recruiting (GO:0001135);; Molecular Function: DNA-binding transcription factor activity (GO:0003700);; Cellular Component: nucleus (GO:0005634);; Biological Process: transcription, DNA-templated …	K09422|5e-68|brp:103872653|K09422 MYBP; transcription factor MYB, plant	[K]	Transcription	--	Transcription factor MYB51 OS=Arabidopsis thaliana OX=3702 GN=MYB51 PE=1 SV=2	BnaA06g12700D [Brassica napus]
BnaA06g13070D	-1.67465	7.26439e-05	[E]	Amino acid transport and metabolism	Cellular Component: plasma membrane (GO:0005886);; Biological Process: phloem transport (GO:0010233);; Molecular Function: nitrate transmembrane transporter activity (GO:0015112);; Cellular Component: integral component of membrane (GO:0016021);; Biological Process: phloem nitrate loading (GO:0090408);;	--|0.0|brp:103872694|hypothetical protein	[E]	Amino acid transport and metabolism	POT family	Protein NRT1/ PTR FAMILY 2.9 OS=Arabidopsis thaliana OX=3702 GN=NPF2.9 PE=1 SV=1	BnaA06g13070D [Brassica napus]
BnaA06g13880D	-2.02707	4.2617e-07	--	--	Molecular Function: carbohydrate binding (GO:0030246);;	--|0.0|brp:103872772|hypothetical protein	--	--	Jacalin-like lectin domain	Jacalin-related lectin 3 OS=Arabidopsis thaliana OX=3702 GN=JAL3 PE=2 SV=1	jacalin-related lectin 3-like [Brassica napus]
BnaA06g15140D	-3.59019	0.000151344	[C]	Energy production and conversion	Molecular Function: 3-methyl-2-oxobutanoate dehydrogenase (2-methylpropanoyl-transferring) activity (GO:0003863);; Cellular Component: mitochondrial matrix (GO:0005759);; Biological Process: response to absence of light (GO:0009646);; Biological Process: response to sucrose (GO:0009744);; Biological Process: cellular response to sucrose starvation (GO:0043617);; Molecular Function: metal ion bind…	K00166|0.0|brp:103872977|K00166 BCKDHA; 2-oxoisovalerate dehydrogenase E1 component alpha subunit [EC:1.2.4.4]	[C]	Energy production and conversion	Dehydrogenase E1 component;; 1-deoxy-D-xylulose-5-phosphate synthase	2-oxoisovalerate dehydrogenase subunit alpha 1, mitochondrial OS=Arabidopsis thaliana OX=3702 GN=At1g21400 PE=2 SV=1	PREDICTED: 2-oxoisovalerate dehydrogenase subunit alpha 1, mitochondrial [Brassica rapa]
BnaA06g22750D	-1.37744	2.4885e-06	--	--	Biological Process: response to light stimulus (GO:0009416);; Biological Process: flavonoid biosynthetic process (GO:0009813);; Molecular Function: flavonol synthase activity (GO:0045431);; Molecular Function: metal ion binding (GO:0046872);;	K05278|0.0|brp:103873770|K05278 FLS; flavonol synthase [EC:1.14.20.6]	[QR]	--	non-haem dioxygenase in morphine synthesis N-terminal;; 2OG-Fe(II) oxygenase superfamily	Flavonol synthase 3 OS=Arabidopsis thaliana OX=3702 GN=FLS3 PE=2 SV=1	BnaA06g22750D [Brassica napus]
BnaA06g22900D	1.15269	8.52373e-05	--	--	Biological Process: response to hypoxia (GO:0001666);; Molecular Function: DNA-binding transcription factor activity (GO:0003700);; Cellular Component: nucleus (GO:0005634);; Biological Process: transcription, DNA-templated (GO:0006351);; Cellular Component: chloroplast (GO:0009507);; Biological Process: glucosinolate metabolic process (GO:0019760);; Molecular Function: sequence-specific DNA bind…	--|0.0|brp:103873785|hypothetical protein	--	--	No apical meristem (NAM) protein	NAC domain-containing protein 102 OS=Arabidopsis thaliana OX=3702 GN=NAC102 PE=1 SV=1	BnaA06g22900D [Brassica napus]
BnaA06g24090D	1.94618	0.000204651	[G]	Carbohydrate transport and metabolism	Molecular Function: trehalose-phosphatase activity (GO:0004805);; Cellular Component: nucleus (GO:0005634);; Cellular Component: nucleolus (GO:0005730);; Biological Process: trehalose biosynthetic process (GO:0005992);; Biological Process: response to cadmium ion (GO:0046686);;	K01087|0.0|brp:103873941|K01087 otsB; trehalose 6-phosphate phosphatase [EC:3.1.3.12]	[G]	Carbohydrate transport and metabolism	Trehalose-phosphatase;; haloacid dehalogenase-like hydrolase	Probable trehalose-phosphate phosphatase J OS=Arabidopsis thaliana OX=3702 GN=TPPJ PE=1 SV=1	BnaA06g24090D [Brassica napus]
BnaA06g27000D	-1.34135	5.49327e-05	[R]	General function prediction only	Biological Process: defense response to oomycetes (GO:0002229);; Biological Process: response to oomycetes (GO:0002239);; Biological Process: response to bacterium (GO:0009617);; Biological Process: response to fungus (GO:0009620);; Biological Process: response to salicylic acid (GO:0009751);; Biological Process: flavonoid biosynthetic process (GO:0009813);; Molecular Function: flavone synthase a…	--|0.0|boe:106301211|hypothetical protein	[QR]	--	2OG-Fe(II) oxygenase superfamily;; non-haem dioxygenase in morphine synthesis N-terminal	Protein DOWNY MILDEW RESISTANCE 6 OS=Arabidopsis thaliana OX=3702 GN=DMR6 PE=1 SV=1	PREDICTED: 1-aminocyclopropane-1-carboxylate oxidase 5-like [Brassica oleracea var. oleracea]
BnaA06g34730D	-1.15922	4.97023e-05	--	--	Biological Process: transport (GO:0006810);; Cellular Component: plasmodesma (GO:0009506);; Cellular Component: integral component of membrane (GO:0016021);; Biological Process: viral process (GO:0016032);;	|0.0|brp:103827563|hypothetical protein	--	--	Salt stress response/antifungal	Cysteine-rich repeat secretory protein 12 OS=Arabidopsis thaliana OX=3702 GN=CRRSP12 PE=1 SV=2	BnaA06g34730D [Brassica napus]
BnaA06g37510D	5.21061	0.000294506	--	--	Molecular Function: carbohydrate binding (GO:0030246);;	--|0.0|brp:103871241|hypothetical protein	--	--	Kelch motif;; Kelch motif;; Galactose oxidase, central domain;; Galactose oxidase, central domain;; Jacalin-like lectin domain;; Kelch motif;; Kelch motif	Nitrile-specifier protein 2 OS=Arabidopsis thaliana OX=3702 GN=NSP2 PE=2 SV=1	BnaA06g37510D [Brassica napus]
BnaA06g37960D	-3.02842	4.98329e-05	[EH]	--	Biological Process: isoleucine biosynthetic process (GO:0009097);; Biological Process: leucine biosynthetic process (GO:0009098);; Biological Process: valine biosynthetic process (GO:0009099);; Cellular Component: chloroplast (GO:0009507);; Molecular Function: L-leucine transaminase activity (GO:0052654);; Molecular Function: L-valine transaminase activity (GO:0052655);; Molecular Function: L-iso…	K00826|0.0|boe:106295890|K00826 E2.6.1.42; branched-chain amino acid aminotransferase [EC:2.6.1.42]	[E]	Amino acid transport and metabolism	Amino-transferase class IV	Branched-chain-amino-acid aminotransferase 2, chloroplastic OS=Arabidopsis thaliana OX=3702 GN=BCAT2 PE=1 SV=1	BnaA06g37960D [Brassica napus]
BnaA07g00740D	2.31579	0.000325242	[S]	Function unknown	Cellular Component: cell wall (GO:0005618);; Biological Process: defense response (GO:0006952);; Biological Process: response to water deprivation (GO:0009414);; Biological Process: systemic acquired resistance (GO:0009627);; Biological Process: response to vitamin B1 (GO:0010266);; Cellular Component: apoplast (GO:0048046);;	--|1e-135|brp:103828267|hypothetical protein	[S]	Function unknown	Cysteine-rich secretory protein family	Pathogenesis-related protein 1 OS=Arabidopsis thaliana OX=3702 GN=At2g14610 PE=1 SV=1	PREDICTED: pathogenesis-related protein 1 [Brassica rapa]
BnaA07g06650D	2.64274	0.000144683	--	--	Molecular Function: RNA binding (GO:0003723);; Molecular Function: endonuclease activity (GO:0004519);; Molecular Function: zinc ion binding (GO:0008270);; Biological Process: RNA modification (GO:0009451);; Cellular Component: intracellular membrane-bounded organelle (GO:0043231);;	--|0.0|bna:106357889|hypothetical protein	[R]	General function prediction only	PPR repeat;; PPR repeat family;; DYW family of nucleic acid deaminases;; PPR repeat;; Pentatricopeptide repeat domain;; Pentacotripeptide-repeat region of PRORP	Putative pentatricopeptide repeat-containing protein At3g23330 OS=Arabidopsis thaliana OX=3702 GN=PCMP-H32 PE=3 SV=1	LOW QUALITY PROTEIN: putative pentatricopeptide repeat-containing protein At3g23330 [Brassica napus]
BnaA07g13430D	1.33343	4.21428e-05	--	--	Molecular Function: RNA binding (GO:0003723);; Cellular Component: cytosol (GO:0005829);; Biological Process: transcription, DNA-templated (GO:0006351);; Biological Process: regulation of transcription, DNA-templated (GO:0006355);; Biological Process: regulation of translation (GO:0006417);; Biological Process: response to virus (GO:0009615);; Biological Process: defense response, incompatible in…	K11593|0.0|bna:106352557|K11593 ELF2C; eukaryotic translation initiation factor 2C	[J]	Translation, ribosomal structure and biogenesis	Piwi domain;; N-terminal domain of argonaute;; PAZ domain;; Argonaute linker 1 domain;; Argonaute linker 2 domain;; Mid domain of argonaute	Protein argonaute 5 OS=Arabidopsis thaliana OX=3702 GN=AGO5 PE=1 SV=2	protein argonaute 5-like [Brassica napus]
BnaA07g16440D	-8.54928	5.8909e-06	[R]	General function prediction only	--	K18881|0.0|brp:103829987|K18881 DJ1D; D-lactate dehydratase [EC:4.2.1.130]	[RV]	--	DJ-1/PfpI family	DJ-1 protein homolog F OS=Arabidopsis thaliana OX=3702 GN=DJ1F PE=1 SV=1	PREDICTED: DJ-1 protein homolog F [Brassica rapa]
BnaA07g21080D	-1.60996	0.000303898	[O]	Posttranslational modification, protein turnover, chaperones	Cellular Component: cytosol (GO:0005829);; Biological Process: metabolic process (GO:0008152);; Molecular Function: amino acid binding (GO:0016597);;	--|0.0|bna:106386061|hypothetical protein	--	--	ACT domain;; ACT domain;; ACT domain	ACT domain-containing protein ACR3 OS=Arabidopsis thaliana OX=3702 GN=ACR3 PE=2 SV=1	ACT domain-containing protein ACR3-like [Brassica napus]
BnaA07g24120D	2.50176	0.000274734	--	--	--	K18183|2e-66|brp:103830914|K18183 COX19; cytochrome c oxidase assembly protein subunit 19	[C]	Energy production and conversion	CHCH domain	--	BnaA07g24120D [Brassica napus]
BnaA07g27390D	-2.28726	6.38615e-05	--	--	Cellular Component: trans-Golgi network (GO:0005802);; Cellular Component: plasma membrane (GO:0005886);; Biological Process: phosphate ion transport (GO:0006817);; Cellular Component: integral component of membrane (GO:0016021);; Biological Process: cellular response to phosphate starvation (GO:0016036);;	--|0.0|brp:103831287|hypothetical protein	[U]	Intracellular trafficking, secretion, and vesicular transport	EXS family;; SPX domain	Phosphate transporter PHO1 homolog 1 OS=Arabidopsis thaliana OX=3702 GN=PHO1-H1 PE=2 SV=1	PREDICTED: phosphate transporter PHO1 homolog 1 isoform X1 [Brassica rapa]
BnaA07g28000D	-5.79029	8.88544e-06	--	--	Molecular Function: DNA binding (GO:0003677);; Molecular Function: DNA-binding transcription factor activity (GO:0003700);; Cellular Component: nucleus (GO:0005634);; Biological Process: transcription, DNA-templated (GO:0006351);; Biological Process: multidimensional cell growth (GO:0009825);; Biological Process: fruit ripening (GO:0009835);; Biological Process: flower development (GO:0009908);; …	--|0.0|brp:103831344|hypothetical protein	--	--	No apical meristem (NAM) protein	NAC transcription factor 29 OS=Arabidopsis thaliana OX=3702 GN=NAC029 PE=2 SV=1	NAC transcription factor 29-like [Brassica napus]
BnaA07g31230D	-6.96725	2.50672e-06	--	--	Cellular Component: cytoplasm (GO:0005737);; Biological Process: glucosinolate biosynthetic process (GO:0019761);; Molecular Function: desulfoglucosinolate sulfotransferase activity (GO:0047364);; Molecular Function: 3-methylthiopropyl-desulfoglucosinolate sulfotransferase activity (GO:0080066);; Molecular Function: 4-methylthiobutyl-desulfoglucosinolate sulfotransferase activity (GO:0080067);; M…	K22321|0.0|bna:106354364|K22321 ST5B_C; aliphatic desulfoglucosinolate sulfotransferase [EC:2.8.2.38]	[R]	General function prediction only	Sulfotransferase domain;; Sulfotransferase family	Cytosolic sulfotransferase 18 OS=Arabidopsis thaliana OX=3702 GN=SOT18 PE=1 SV=1	cytosolic sulfotransferase 18-like [Brassica napus]
BnaA07g32700D	-2.24868	1.25478e-07	[O]	Posttranslational modification, protein turnover, chaperones	Molecular Function: zinc ion binding (GO:0008270);; Cellular Component: integral component of membrane (GO:0016021);; Biological Process: proteasome-mediated ubiquitin-dependent protein catabolic process (GO:0043161);; Molecular Function: ubiquitin protein ligase activity (GO:0061630);;	--|1e-138|bna:106421582|hypothetical protein	[O]	Posttranslational modification, protein turnover, chaperones	Ring finger domain;; RING-like zinc finger;; Zinc finger, C3HC4 type (RING finger);; RING-H2 zinc finger domain;; Zinc finger, C3HC4 type (RING finger);; Anaphase-promoting complex subunit 11 RING-H2 finger	RING-H2 finger protein ATL8 OS=Arabidopsis thaliana OX=3702 GN=ATL8 PE=2 SV=2	RING-H2 finger protein ATL8 [Brassica napus]
BnaA07g34260D	1.05181	3.53559e-06	[M]	Cell wall/membrane/envelope biogenesis	Cellular Component: vacuolar membrane (GO:0005774);; Cellular Component: plasma membrane (GO:0005886);; Biological Process: anion transport (GO:0006820);; Molecular Function: mechanosensitive ion channel activity (GO:0008381);; Cellular Component: plasmodesma (GO:0009506);; Cellular Component: integral component of membrane (GO:0016021);;	K22048|0.0|bna:106354687|K22048 MSL4S; mechanosensitive ion channel protein 4/5/6/7/8/9/10	[M]	Cell wall/membrane/envelope biogenesis	Mechanosensitive ion channel	Mechanosensitive ion channel protein 6 OS=Arabidopsis thaliana OX=3702 GN=MSL6 PE=1 SV=1	mechanosensitive ion channel protein 6-like [Brassica napus]
BnaA07g35030D	2.00129	9.76448e-05	[P]	Inorganic ion transport and metabolism	Cellular Component: endosome (GO:0005768);; Cellular Component: plasma membrane (GO:0005886);; Cellular Component: endosome membrane (GO:0010008);; Molecular Function: sodium:proton antiporter activity (GO:0015385);; Molecular Function: potassium:proton antiporter activity (GO:0015386);; Cellular Component: integral component of membrane (GO:0016021);; Cellular Component: Golgi cisterna membrane …	K14724|0.0|rsz:108814327|K14724 SLC9A8; solute carrier family 9 (sodium/hydrogen exchanger), member 8	[P]	Inorganic ion transport and metabolism	Sodium/hydrogen exchanger family	Sodium/hydrogen exchanger 5 OS=Arabidopsis thaliana OX=3702 GN=NHX5 PE=2 SV=2	PREDICTED: sodium/hydrogen exchanger 6 [Raphanus sativus]
BnaA07g35350D	-3.27486	5.50866e-05	--	--	Molecular Function: DNA-binding transcription factor activity (GO:0003700);; Cellular Component: nucleus (GO:0005634);; Biological Process: photomorphogenesis (GO:0009640);; Biological Process: abscisic acid-activated signaling pathway (GO:0009738);; Molecular Function: metal ion binding (GO:0046872);;	--|1e-163|bna:111206690|hypothetical protein	--	--	--	Zinc finger protein 1 OS=Arabidopsis thaliana OX=3702 GN=ZFP1 PE=2 SV=1	zinc finger protein 1 [Brassica napus]
BnaA07g37390D	1.88043	0.00014549	[RTKL]	--	Molecular Function: protein serine/threonine kinase activity (GO:0004674);; Molecular Function: ATP binding (GO:0005524);; Cellular Component: plasma membrane (GO:0005886);; Biological Process: cell surface receptor signaling pathway (GO:0007166);; Cellular Component: integral component of membrane (GO:0016021);;	--|0.0|bna:106358343|hypothetical protein	[T]	Signal transduction mechanisms	Protein tyrosine kinase;; Protein kinase domain	Wall-associated receptor kinase-like 21 OS=Arabidopsis thaliana OX=3702 GN=WAKL21 PE=2 SV=2	wall-associated receptor kinase-like 21 isoform X2 [Brassica napus]
BnaA07g38400D	2.32511	3.13048e-05	--	--	--	--|0.0|bna:106353434|hypothetical protein	--	--	D-mannose binding lectin	EP1-like glycoprotein 3 OS=Arabidopsis thaliana OX=3702 GN=At1g78850 PE=1 SV=1	EP1-like glycoprotein 3 [Brassica napus]
BnaA07g38570D	2.37644	1.34457e-05	--	--	--	--|4e-41|brp:103830999|hypothetical protein	--	--	--	--	PREDICTED: uncharacterized protein LOC103830999 [Brassica rapa]
BnaA08g02830D	-3.73027	5.48099e-05	[O]	Posttranslational modification, protein turnover, chaperones	Molecular Function: ubiquitin-protein transferase activity (GO:0004842);; Molecular Function: zinc ion binding (GO:0008270);; Cellular Component: integral component of membrane (GO:0016021);; Biological Process: protein ubiquitination (GO:0016567);; Biological Process: proteasome-mediated ubiquitin-dependent protein catabolic process (GO:0043161);; Molecular Function: ubiquitin protein ligase act…	K19040|1e-163|brp:103832956|K19040 ATL76S; E3 ubiquitin-protein ligase ATL10/75/76/77/78 [EC:2.3.2.27]	[O]	Posttranslational modification, protein turnover, chaperones	Ring finger domain;; RING-like zinc finger;; Zinc finger, C3HC4 type (RING finger)	E3 ubiquitin-protein ligase ATL76 OS=Arabidopsis thaliana OX=3702 GN=ATL76 PE=1 SV=1	BnaA08g02830D [Brassica napus]
BnaA08g04980D	-2.10525	5.79717e-06	[M]	Cell wall/membrane/envelope biogenesis	Cellular Component: Golgi membrane (GO:0000139);; Cellular Component: Golgi apparatus (GO:0005794);; Cellular Component: plasma membrane (GO:0005886);; Biological Process: plant-type primary cell wall biogenesis (GO:0009833);; Cellular Component: integral component of membrane (GO:0016021);; Molecular Function: cellulose synthase activity (GO:0016759);; Molecular Function: cellulose synthase (UDP…	--|0.0|brp:103833345|hypothetical protein	--	--	Cellulose synthase	Cellulose synthase-like protein B5 OS=Arabidopsis thaliana OX=3702 GN=CSLB5 PE=2 SV=2	BnaA08g04980D [Brassica napus]
BnaA08g09330D	-2.15428	4.0376e-05	[G]	Carbohydrate transport and metabolism	--	K01183|0.0|bna:106443513|K01183 E3.2.1.14; chitinase [EC:3.2.1.14]	[G]	Carbohydrate transport and metabolism	Glycosyl hydrolases family 18	Class V chitinase OS=Arabidopsis thaliana OX=3702 GN=ChiC PE=1 SV=1	chitotriosidase-1-like [Brassica napus]
BnaA08g10840D	-1.35654	3.33842e-06	[QR]	--	--	K22588|0.0|bna:106421710|K22588 ASMT; acetylserotonin O-methyltransferase, plant [EC:2.1.1.4]	[R]	General function prediction only	O-methyltransferase;; Dimerisation domain	Acetylserotonin O-methyltransferase OS=Arabidopsis thaliana OX=3702 GN=ASMT PE=1 SV=1	BnaC03g65490D [Brassica napus]
BnaA08g11090D	1.58239	0.000289801	--	--	Cellular Component: Golgi membrane (GO:0000139);; Molecular Function: transporter activity (GO:0005215);; Cellular Component: plasma membrane (GO:0005886);; Biological Process: cell tip growth (GO:0009932);; Biological Process: root epidermal cell differentiation (GO:0010053);; Biological Process: protein transport (GO:0015031);; Cellular Component: root hair tip (GO:0035619);; Biological Process…	--|0.0|bna:106371261|hypothetical protein	[I]	Lipid transport and metabolism	CRAL/TRIO domain;; CRAL/TRIO, N-terminal domain	Phosphatidylinositol/phosphatidylcholine transfer protein SFH1 OS=Arabidopsis thaliana OX=3702 GN=SFH1 PE=2 SV=1	BnaC03g65940D [Brassica napus]
BnaA08g11960D	-2.72068	3.71556e-07	[T]	Signal transduction mechanisms	Molecular Function: protein serine/threonine phosphatase activity (GO:0004722);; Molecular Function: metal ion binding (GO:0046872);;	--|0.0|brp:103834503|hypothetical protein	[T]	Signal transduction mechanisms	Protein phosphatase 2C	Probable protein phosphatase 2C 61 OS=Arabidopsis thaliana OX=3702 GN=At4g32950 PE=3 SV=1	BnaA08g11960D [Brassica napus]
BnaA08g16230D	-3.5691	2.83688e-09	[G]	Carbohydrate transport and metabolism	Molecular Function: trehalose-phosphatase activity (GO:0004805);; Cellular Component: nucleus (GO:0005634);; Cellular Component: cytosol (GO:0005829);; Biological Process: trehalose biosynthetic process (GO:0005992);;	K01087|0.0|brp:103835097|K01087 otsB; trehalose 6-phosphate phosphatase [EC:3.1.3.12]	[G]	Carbohydrate transport and metabolism	Trehalose-phosphatase	Probable trehalose-phosphate phosphatase H OS=Arabidopsis thaliana OX=3702 GN=TPPH PE=2 SV=1	PREDICTED: probable trehalose-phosphate phosphatase H isoform X1 [Brassica rapa]
BnaA08g16700D	2.87007	2.36073e-05	--	--	--	--|0.0|bna:106361490|hypothetical protein	--	--	--	--	uncharacterized protein LOC106361490 [Brassica napus]
BnaA08g16790D	-8.30336	1.42218e-06	[Z]	Cytoskeleton	Molecular Function: microtubule motor activity (GO:0003777);; Molecular Function: ATP binding (GO:0005524);; Cellular Component: mitochondrion (GO:0005739);; Cellular Component: kinesin complex (GO:0005871);; Cellular Component: microtubule (GO:0005874);; Biological Process: microtubule-based movement (GO:0007018);; Molecular Function: zinc ion binding (GO:0008270);; Molecular Function: ATPase ac…	K11498|0.0|bna:106361481|K11498 CENPE; centromeric protein E	[Z]	Cytoskeleton	Kinesin motor domain;; Microtubule binding;; Zinc finger, C3HC4 type (RING finger)	Kinesin-like protein KIN-7D, mitochondrial OS=Arabidopsis thaliana OX=3702 GN=KIN7D PE=2 SV=1	kinesin-like protein KIN-7D, mitochondrial [Brassica napus]
BnaA08g17020D	2.2031	1.42691e-05	--	--	Molecular Function: copper ion binding (GO:0005507);; Cellular Component: cytoplasm (GO:0005737);; Cellular Component: plasma membrane (GO:0005886);; Cellular Component: plasmodesma (GO:0009506);; Biological Process: heat acclimation (GO:0010286);; Biological Process: metal ion transport (GO:0030001);; Cellular Component: nuclear membrane (GO:0031965);; Molecular Function: lead ion binding (GO:00…	--|1e-109|brp:103835176|hypothetical protein	[P]	Inorganic ion transport and metabolism	Heavy-metal-associated domain	Heavy metal-associated isoprenylated plant protein 26 OS=Arabidopsis thaliana OX=3702 GN=HIPP26 PE=1 SV=1	PREDICTED: heavy metal-associated isoprenylated plant protein 26 [Brassica rapa]
BnaA08g17480D	-2.21262	5.9525e-05	[J]	Translation, ribosomal structure and biogenesis	Molecular Function: translation elongation factor activity (GO:0003746);; Cellular Component: eukaryotic translation elongation factor 1 complex (GO:0005853);;	K03232|1e-164|brp:103835229|K03232 EEF1B; elongation factor 1-beta	[K]	Transcription	EF-1 guanine nucleotide exchange domain	Elongation factor 1-delta 1 OS=Arabidopsis thaliana OX=3702 GN=At1g30230 PE=1 SV=2	PREDICTED: elongation factor 1-delta 1-like isoform X1 [Brassica rapa]
BnaA08g18380D	3.24623	6.90463e-05	--	--	Biological Process: vasculature development (GO:0001944);; Molecular Function: DNA binding (GO:0003677);; Molecular Function: DNA-binding transcription factor activity (GO:0003700);; Cellular Component: nucleus (GO:0005634);; Biological Process: transcription, DNA-templated (GO:0006351);; Biological Process: ethylene-activated signaling pathway (GO:0009873);; Biological Process: cell division (GO…	K09286|1e-122|brp:103835331|K09286 EREBP; EREBP-like factor	--	--	AP2 domain	Ethylene-responsive transcription factor 11 OS=Arabidopsis thaliana OX=3702 GN=ERF11 PE=2 SV=1	PREDICTED: ethylene-responsive transcription factor 11-like [Brassica rapa]
BnaA08g18520D	-2.48287	2.04609e-05	--	--	Molecular Function: DNA binding (GO:0003677);; Cellular Component: nucleus (GO:0005634);; Biological Process: transcription, DNA-templated (GO:0006351);; Biological Process: regulation of transcription, DNA-templated (GO:0006355);;	--|1e-26|rsz:108853462|hypothetical protein	--	--	No apical meristem (NAM) protein	NAC domain-containing protein 5 OS=Arabidopsis thaliana OX=3702 GN=NAC005 PE=2 SV=2	BnaC03g58370D [Brassica napus]
BnaA08g18560D	-1.79991	0.00022251	--	--	Cellular Component: cytoplasm (GO:0005737);; Molecular Function: sulfotransferase activity (GO:0008146);;	--|0.0|bna:106360056|hypothetical protein	[R]	General function prediction only	Sulfotransferase domain;; Sulfotransferase family	Cytosolic sulfotransferase 7 OS=Arabidopsis thaliana OX=3702 GN=SOT7 PE=2 SV=1	cytosolic sulfotransferase 7-like [Brassica napus]
BnaA08g20100D	-4.88262	7.33003e-05	--	--	--	--|0.0|brp:103835632|hypothetical protein	[S]	Function unknown	Tetratricopeptide repeat	--	PREDICTED: tetratricopeptide repeat protein 38-like [Brassica rapa]
BnaA08g26000D	-4.49516	0.000300672	[EH]	--	Biological Process: isoleucine biosynthetic process (GO:0009097);; Biological Process: leucine biosynthetic process (GO:0009098);; Biological Process: valine biosynthetic process (GO:0009099);; Cellular Component: chloroplast (GO:0009507);; Molecular Function: L-leucine transaminase activity (GO:0052654);; Molecular Function: L-valine transaminase activity (GO:0052655);; Molecular Function: L-iso…	K00826|0.0|brp:103868121|K00826 E2.6.1.42; branched-chain amino acid aminotransferase [EC:2.6.1.42]	[E]	Amino acid transport and metabolism	Amino-transferase class IV	Branched-chain-amino-acid aminotransferase 2, chloroplastic OS=Arabidopsis thaliana OX=3702 GN=BCAT2 PE=1 SV=1	BnaA08g26000D [Brassica napus]
BnaA08g26070D	-1.41551	7.65282e-05	[G]	Carbohydrate transport and metabolism	Cellular Component: cytosol (GO:0005829);;	--|0.0|bna:106362390|hypothetical protein	[G]	Carbohydrate transport and metabolism	Histidine phosphatase superfamily (branch 1)	Phosphoglycerate mutase-like protein 1 OS=Arabidopsis thaliana OX=3702 GN=At5g64460 PE=2 SV=1	phosphoglycerate mutase-like protein 1 isoform X1 [Brassica napus]
BnaA08g26700D	2.56896	2.98291e-06	[GEPR]	--	Molecular Function: carbohydrate:proton symporter activity (GO:0005351);; Molecular Function: glucose transmembrane transporter activity (GO:0005355);; Cellular Component: endoplasmic reticulum (GO:0005783);; Biological Process: response to water deprivation (GO:0009414);; Biological Process: response to salt stress (GO:0009651);; Biological Process: response to abscisic acid (GO:0009737);; Biolo…	K08145|0.0|bna:106362336|K08145 SLC2A8; MFS transporter, SP family, solute carrier family 2 (facilitated glucose transporter), member 8	[R]	General function prediction only	Sugar (and other) transporter;; Major Facilitator Superfamily	Sugar transporter ERD6 OS=Arabidopsis thaliana OX=3702 GN=ERD6 PE=1 SV=3	BnaA08g26700D [Brassica napus]
BnaA09g03330D	-4.50674	7.2132e-05	--	--	Molecular Function: DNA-binding transcription factor activity (GO:0003700);; Cellular Component: nucleus (GO:0005634);; Biological Process: transcription, DNA-templated (GO:0006351);; Biological Process: regulation of cellular amino acid metabolic process (GO:0006521);; Biological Process: response to osmotic stress (GO:0006970);; Biological Process: cellular response to starvation (GO:0009267);;…	--|2e-94|bna:106365856|hypothetical protein	--	--	bZIP transcription factor;; Basic region leucine zipper	Basic leucine zipper 1 OS=Arabidopsis thaliana OX=3702 GN=BZIP1 PE=1 SV=1	BnaA09g03330D [Brassica napus]
BnaA09g08410D	-1.40687	7.6023e-05	[P]	Inorganic ion transport and metabolism	Biological Process: sulfate assimilation (GO:0000103);; Molecular Function: adenylylsulfate kinase activity (GO:0004020);; Molecular Function: ATP binding (GO:0005524);; Cellular Component: chloroplast (GO:0009507);; Cellular Component: plastid (GO:0009536);; Biological Process: phosphorylation (GO:0016310);; Biological Process: cysteine biosynthetic process (GO:0019344);; Biological Process: hyd…	K00860|0.0|brp:103847966|K00860 cysC; adenylylsulfate kinase [EC:2.7.1.25]	[P]	Inorganic ion transport and metabolism	Adenylylsulphate kinase	Adenylyl-sulfate kinase 1, chloroplastic OS=Arabidopsis thaliana OX=3702 GN=APK1 PE=1 SV=1	BnaA09g08410D [Brassica napus]
BnaA09g09300D	-2.9177	0.000217808	--	--	Molecular Function: DNA-binding transcription factor activity (GO:0003700);; Cellular Component: nucleus (GO:0005634);; Biological Process: transcription, DNA-templated (GO:0006351);; Molecular Function: sequence-specific DNA binding (GO:0043565);; Molecular Function: protein self-association (GO:0043621);; Biological Process: regulation of photoperiodism, flowering (GO:2000028);;	--|1e-131|bna:106364181|hypothetical protein	--	--	bZIP transcription factor;; Basic region leucine zipper	bZIP transcription factor 27 OS=Arabidopsis thaliana OX=3702 GN=FDP PE=1 SV=1	bZIP transcription factor 27-like [Brassica napus]
BnaA09g11150D	-1.27829	0.000109642	--	--	Molecular Function: RNA binding (GO:0003723);; Molecular Function: endonuclease activity (GO:0004519);; Cellular Component: mitochondrion (GO:0005739);; Biological Process: mRNA processing (GO:0006397);; Biological Process: mitochondrial mRNA modification (GO:0080156);;	--|4e-56|rsz:108824249|hypothetical protein	[R]	General function prediction only	PPR repeat family;; PPR repeat;; PPR repeat;; Pentatricopeptide repeat domain	Pentatricopeptide repeat-containing protein At1g64100 OS=Arabidopsis thaliana OX=3702 GN=At1g64100 PE=2 SV=2	BnaA09g11150D [Brassica napus]
BnaA09g14180D	-2.60399	8.96002e-05	[M]	Cell wall/membrane/envelope biogenesis	Cellular Component: cytoplasm (GO:0005737);; Biological Process: galactose metabolic process (GO:0006012);; Biological Process: response to oxidative stress (GO:0006979);; Molecular Function: metal ion binding (GO:0046872);; Molecular Function: inositol 3-alpha-galactosyltransferase activity (GO:0047216);;	K18819|0.0|brp:103838508|K18819 GOLS; inositol 3-alpha-galactosyltransferase [EC:2.4.1.123]	[G]	Carbohydrate transport and metabolism	Glycosyl transferase family 8	Galactinol synthase 4 OS=Arabidopsis thaliana OX=3702 GN=GOLS4 PE=2 SV=1	PREDICTED: galactinol synthase 4 [Brassica rapa]
BnaA09g18250D	-1.19926	0.000292495	[K]	Transcription	Molecular Function: DNA binding (GO:0003677);; Molecular Function: DNA-binding transcription factor activity (GO:0003700);; Cellular Component: nucleus (GO:0005634);; Biological Process: transcription, DNA-templated (GO:0006351);; Biological Process: shade avoidance (GO:0009641);; Biological Process: response to auxin (GO:0009733);; Biological Process: auxin-activated signaling pathway (GO:000973…	K09338|1e-114|bna:106432053|K09338 HD-ZIP; homeobox-leucine zipper protein	[K]	Transcription	Homeobox domain;; Homeobox associated leucine zipper;; Homeobox KN domain	Homeobox-leucine zipper protein HAT2 OS=Arabidopsis thaliana OX=3702 GN=HAT2 PE=1 SV=2	BnaA09g18250D [Brassica napus]
BnaA09g22790D	-1.43082	0.000143745	--	--	--	--|5e-37|brp:103838879|hypothetical protein	--	--	Domain of unknown function (DUF3511)	--	PREDICTED: uncharacterized protein LOC103838879 [Brassica rapa]
BnaA09g25970D	-1.50331	5.58853e-05	--	--	Biological Process: protein ubiquitination (GO:0016567);;	--|0.0|bna:106367262|hypothetical protein	--	--	NPH3 family	BTB/POZ domain-containing protein At3g08570 OS=Arabidopsis thaliana OX=3702 GN=At3g08570 PE=2 SV=2	BTB/POZ domain-containing protein At3g08570 isoform X1 [Brassica napus]
BnaA09g30680D	-1.1279	9.48817e-05	--	--	Biological Process: metabolic process (GO:0008152);; Molecular Function: glucuronosyltransferase activity (GO:0015020);; Cellular Component: intracellular membrane-bounded organelle (GO:0043231);; Molecular Function: quercetin 3-O-glucosyltransferase activity (GO:0080043);; Molecular Function: quercetin 7-O-glucosyltransferase activity (GO:0080044);;	K23452|0.0|brp:103869054|K23452 UGT85A; UDP-glucosyltransferase 85A [EC:2.4.1.-]	[GC]	--	UDP-glucoronosyl and UDP-glucosyl transferase	UDP-glycosyltransferase 85A2 OS=Arabidopsis thaliana OX=3702 GN=UGT85A2 PE=2 SV=1	BnaA09g30680D [Brassica napus]
BnaA09g43670D	-6.19067	2.12063e-06	[E]	Amino acid transport and metabolism	Molecular Function: L-tyrosine:2-oxoglutarate aminotransferase activity (GO:0004838);; Cellular Component: cytosol (GO:0005829);; Biological Process: cellular amino acid metabolic process (GO:0006520);; Biological Process: L-phenylalanine catabolic process (GO:0006559);; Biological Process: tyrosine catabolic process (GO:0006572);; Biological Process: biosynthetic process (GO:0009058);; Molecular…	K00815|0.0|brp:103842591|K00815 TAT; tyrosine aminotransferase [EC:2.6.1.5]	[E]	Amino acid transport and metabolism	Aminotransferase class I and II;; Beta-eliminating lyase	Tyrosine aminotransferase OS=Arabidopsis thaliana OX=3702 GN=TAT PE=2 SV=1	BnaA09g43670D [Brassica napus]
BnaA09g45270D	-4.49636	4.42057e-06	[R]	General function prediction only	--	--|0.0|bna:106454537|hypothetical protein	--	--	Peptidase C26;; Glutamine amidotransferase class-I	Putative glutamine amidotransferase GAT1_2.1 OS=Arabidopsis thaliana OX=3702 GN=GAT1_2.1 PE=2 SV=1	BnaA09g45270D [Brassica napus]
BnaA09g50830D	8.92587	3.65687e-07	--	--	--	--	--	--	--	--	BnaA09g50830D [Brassica napus]
BnaA10g01090D	1.97258	4.18385e-05	--	--	Molecular Function: glycerol-3-phosphate O-acyltransferase activity (GO:0004366);; Biological Process: cutin biosynthetic process (GO:0010143);; Cellular Component: membrane (GO:0016020);; Cellular Component: integral component of membrane (GO:0016021);; Biological Process: CDP-diacylglycerol biosynthetic process (GO:0016024);; Biological Process: dephosphorylation (GO:0016311);; Molecular Functi…	K13508|0.0|bna:106370914|K13508 GPAT; glycerol-3-phosphate acyltransferase [EC:2.3.1.15 2.3.1.198]	--	--	Acyltransferase	Probable glycerol-3-phosphate acyltransferase 2 OS=Arabidopsis thaliana OX=3702 GN=GPAT2 PE=2 SV=1	probable glycerol-3-phosphate acyltransferase 2 [Brassica napus]
BnaA10g08500D	-1.71667	0.000310403	--	--	Cellular Component: cytoplasm (GO:0005737);;	--|1e-141|brp:103844921|hypothetical protein	--	--	Hsp20/alpha crystallin family	21.7 kDa class VI heat shock protein OS=Arabidopsis thaliana OX=3702 GN=HSP21.7 PE=2 SV=1	PREDICTED: 21.7 kDa class VI heat shock protein [Brassica rapa]
BnaA10g13030D	-1.83228	3.98899e-07	--	--	Molecular Function: DNA-binding transcription factor activity (GO:0003700);; Cellular Component: nucleus (GO:0005634);; Biological Process: transcription, DNA-templated (GO:0006351);; Biological Process: regulation of transcription, DNA-templated (GO:0006355);; Molecular Function: transcription regulatory region DNA binding (GO:0044212);; Molecular Function: metal ion binding (GO:0046872);; Biolo…	--|0.0|brp:103845433|hypothetical protein	--	--	Dof domain, zinc finger	Dof zinc finger protein DOF5.3 OS=Arabidopsis thaliana OX=3702 GN=DOF5.3 PE=2 SV=1	BnaA10g13030D [Brassica napus]
BnaA10g16590D	-2.38634	1.57591e-07	--	--	Molecular Function: DNA binding (GO:0003677);; Molecular Function: DNA-binding transcription factor activity (GO:0003700);; Cellular Component: nucleus (GO:0005634);; Biological Process: transcription, DNA-templated (GO:0006351);;	--|0.0|brp:103845853|hypothetical protein	--	--	MYB-CC type transfactor, LHEQLE motif;; Myb-like DNA-binding domain	Myb-related protein 1 OS=Arabidopsis thaliana OX=3702 GN=MYR1 PE=1 SV=1	PREDICTED: myb-related protein 1 isoform X1 [Brassica rapa]
BnaA10g17080D	-1.5789	2.73853e-05	[S]	Function unknown	--	--|1e-130|boe:106316245|hypothetical protein	--	--	--	Glycine-rich protein A3 OS=Daucus carota OX=4039 PE=2 SV=1	PREDICTED: spore coat protein YeeK [Brassica oleracea var. oleracea]
BnaA10g19080D	1.43131	1.58991e-05	--	--	Molecular Function: RNA binding (GO:0003723);; Molecular Function: endonuclease activity (GO:0004519);; Cellular Component: mitochondrion (GO:0005739);; Biological Process: RNA modification (GO:0009451);; Cellular Component: intracellular membrane-bounded organelle (GO:0043231);;	--|0.0|bna:106372115|hypothetical protein	[R]	General function prediction only	PPR repeat family;; PPR repeat;; PPR repeat;; Pentatricopeptide repeat domain;; Pentacotripeptide-repeat region of PRORP;; Mitochondrial 28S ribosomal protein S27	Pentatricopeptide repeat-containing protein At5g14770, mitochondrial OS=Arabidopsis thaliana OX=3702 GN=At5g14770 PE=3 SV=2	pentatricopeptide repeat-containing protein At5g14770, mitochondrial-like [Brassica napus]
BnaA10g20810D	9.22255	0.000208686	[C]	Energy production and conversion	Cellular Component: mitochondrion (GO:0005739);; Molecular Function: NADH dehydrogenase (ubiquinone) activity (GO:0008137);; Molecular Function: metal ion binding (GO:0046872);; Molecular Function: quinone binding (GO:0048038);; Molecular Function: 4 iron, 4 sulfur cluster binding (GO:0051539);; Cellular Component: respiratory chain (GO:0070469);;	K03940|1e-163|bna:111211030|K03940 NDUFS7; NADH dehydrogenase (ubiquinone) Fe-S protein 7 [EC:7.1.1.2 1.6.99.3]	[C]	Energy production and conversion	NADH ubiquinone oxidoreductase, 20 Kd subunit	NADH dehydrogenase [ubiquinone] iron-sulfur protein 7, mitochondrial OS=Brassica oleracea OX=3712 PE=2 SV=1	NADH dehydrogenase [ubiquinone] iron-sulfur protein 7, mitochondrial [Brassica napus]
BnaA10g23690D	-3.68816	0.000248143	[R]	General function prediction only	Cellular Component: Golgi membrane (GO:0000139);; Molecular Function: serine-type endopeptidase activity (GO:0004252);; Cellular Component: plasmodesma (GO:0009506);; Cellular Component: integral component of membrane (GO:0016021);;	--|0.0|bna:106419136|hypothetical protein	[T]	Signal transduction mechanisms	Rhomboid family	RHOMBOID-like protein 3 OS=Arabidopsis thaliana OX=3702 GN=RBL3 PE=2 SV=1	RHOMBOID-like protein 3 [Brassica napus]
BnaA10g27350D	-4.84736	0.000285636	[R]	General function prediction only	--	--|0.0|brp:103847475|hypothetical protein	--	--	Tetratricopeptide repeat;; Tetratricopeptide repeat;; Tetratricopeptide repeat;; Tetratricopeptide repeat;; Tetratricopeptide repeat	--	BnaA10g27350D [Brassica napus]
BnaA10g27370D	-6.61767	5.63057e-05	--	--	Cellular Component: endoplasmic reticulum (GO:0005783);; Cellular Component: Golgi apparatus (GO:0005794);; Biological Process: lipid transport (GO:0006869);; Biological Process: single fertilization (GO:0007338);; Biological Process: double fertilization forming a zygote and endosperm (GO:0009567);; Molecular Function: sterol binding (GO:0032934);;	--|0.0|bna:106370710|hypothetical protein	[I]	Lipid transport and metabolism	Oxysterol-binding protein	Oxysterol-binding protein-related protein 3A OS=Arabidopsis thaliana OX=3702 GN=ORP3A PE=1 SV=1	BnaA10g27370D [Brassica napus]
BnaA10g27390D	-5.88414	8.6551e-05	[H]	Coenzyme transport and metabolism	Molecular Function: phosphopantothenate--cysteine ligase activity (GO:0004632);; Biological Process: coenzyme A biosynthetic process (GO:0015937);;	K01922|0.0|brp:103847479|K01922 PPCS; phosphopantothenate---cysteine ligase (ATP) [EC:6.3.2.51]	[R]	General function prediction only	DNA / pantothenate metabolism flavoprotein	Phosphopantothenate--cysteine ligase 2 OS=Arabidopsis thaliana OX=3702 GN=PPCS2 PE=2 SV=2	BnaA10g27390D [Brassica napus]
BnaA10g27400D	-6.83605	4.20683e-06	[RTKL]	--	Molecular Function: protein serine/threonine kinase activity (GO:0004674);; Molecular Function: ATP binding (GO:0005524);; Cellular Component: plasma membrane (GO:0005886);; Biological Process: cell surface receptor signaling pathway (GO:0007166);; Cellular Component: integral component of membrane (GO:0016021);; Molecular Function: polysaccharide binding (GO:0030247);;	--|0.0|brp:103847481|hypothetical protein	[T]	Signal transduction mechanisms	Mitochondrial glycoprotein;; Protein kinase domain;; Protein tyrosine kinase;; Wall-associated receptor kinase galacturonan-binding	Wall-associated receptor kinase-like 20 OS=Arabidopsis thaliana OX=3702 GN=WAKL20 PE=2 SV=1	BnaA10g27400D [Brassica napus]
BnaA10g27420D	-7.32183	3.08115e-05	--	--	--	--|2e-96|brp:103847486|hypothetical protein	--	--	--	--	BnaA10g27420D [Brassica napus]
BnaA10g27430D	-5.94509	9.93267e-05	--	--	Molecular Function: Rho guanyl-nucleotide exchange factor activity (GO:0005089);; Cellular Component: cytosol (GO:0005829);; Cellular Component: plasma membrane (GO:0005886);;	--|0.0|brp:103847485|hypothetical protein	--	--	PRONE (Plant-specific Rop nucleotide exchanger)	Rop guanine nucleotide exchange factor 7 OS=Arabidopsis thaliana OX=3702 GN=ROPGEF7 PE=1 SV=1	BnaA10g27430D [Brassica napus]
BnaA10g27500D	-7.50626	1.38108e-05	--	--	Molecular Function: transmembrane receptor protein serine/threonine kinase activity (GO:0004675);; Molecular Function: ATP binding (GO:0005524);; Cellular Component: plasma membrane (GO:0005886);; Biological Process: protein phosphorylation (GO:0006468);; Biological Process: cell surface receptor signaling pathway (GO:0007166);; Cellular Component: integral component of membrane (GO:0016021);; Mo…	K15685|0.0|bna:106435150|K15685 CBLL1; E3 ubiquitin-protein ligase Hakai [EC:2.3.2.27]	[O]	Posttranslational modification, protein turnover, chaperones	--	Proline-rich receptor-like protein kinase PERK13 OS=Arabidopsis thaliana OX=3702 GN=PERK13 PE=1 SV=1	BnaA10g27500D [Brassica napus]
BnaA10g27540D	-6.50019	6.97554e-05	--	--	Molecular Function: transferase activity, transferring acyl groups other than amino-acyl groups (GO:0016747);;	--|0.0|bna:106435171|hypothetical protein	--	--	Transferase family	Uncharacterized acetyltransferase At3g50280 OS=Arabidopsis thaliana OX=3702 GN=At3g50280 PE=3 SV=1	uncharacterized acetyltransferase At3g50280 [Brassica napus]
BnaA10g27580D	-5.71608	0.000239547	[J]	Translation, ribosomal structure and biogenesis	--	K14864|0.0|bna:106435169|K14864 FTSJ1; tRNA (cytidine32/guanosine34-2'-O)-methyltransferase [EC:2.1.1.205]	[DR]	--	FtsJ-like methyltransferase	--	putative tRNA (cytidine(32)/guanosine(34)-2&apos;-O)-methyltransferase isoform X2 [Brassica napus]
BnaAnng00130D	-2.49921	7.24788e-05	--	--	--	--|1e-120|bna:106435448|hypothetical protein	--	--	Wound-induced protein WI12	Wound-induced protein 1 OS=Solanum tuberosum OX=4113 GN=WUN1 PE=2 SV=1	wound-induced protein 1-like [Brassica napus]
BnaAnng11320D	-4.61414	0.000111893	[E]	Amino acid transport and metabolism	Cellular Component: endosome (GO:0005768);; Cellular Component: Golgi apparatus (GO:0005794);; Cellular Component: trans-Golgi network (GO:0005802);; Cellular Component: plasma membrane (GO:0005886);; Biological Process: sodium ion transport (GO:0006814);; Molecular Function: sodium:potassium:chloride symporter activity (GO:0008511);; Molecular Function: potassium:chloride symporter activity (GO:…	--|0.0|rsz:108822568|hypothetical protein	[P]	Inorganic ion transport and metabolism	Solute carrier family 12;; Amino acid permease	Cation-chloride cotransporter 1 OS=Arabidopsis thaliana OX=3702 GN=CCC1 PE=1 SV=1	BnaAnng11320D [Brassica napus]
BnaAnng12690D	1.07362	0.000280376	[T]	Signal transduction mechanisms	Molecular Function: protein serine/threonine phosphatase activity (GO:0004722);; Molecular Function: metal ion binding (GO:0046872);;	--|0.0|brp:103843542|hypothetical protein	[T]	Signal transduction mechanisms	Protein phosphatase 2C;; Protein phosphatase 2C	Probable protein phosphatase 2C 33 OS=Arabidopsis thaliana OX=3702 GN=PPC6-1 PE=1 SV=1	BnaAnng12690D [Brassica napus]
BnaAnng16070D	-1.73483	0.000181949	[QR]	--	Molecular Function: methyltransferase activity (GO:0008168);; Molecular Function: O-methyltransferase activity (GO:0008171);; Molecular Function: S-adenosylmethionine-dependent methyltransferase activity (GO:0008757);; Biological Process: aromatic compound biosynthetic process (GO:0019438);; Biological Process: indole glucosinolate metabolic process (GO:0042343);;	K13066|0.0|bna:106454902|K13066 E2.1.1.68; caffeic acid 3-O-methyltransferase [EC:2.1.1.68]	[R]	General function prediction only	O-methyltransferase;; Dimerisation domain	Indole glucosinolate O-methyltransferase 1 OS=Arabidopsis thaliana OX=3702 GN=IGMT1 PE=1 SV=1	BnaAnng16070D [Brassica napus]
BnaAnng23360D	-5.30231	3.05936e-05	[E]	Amino acid transport and metabolism	Biological Process: response to water deprivation (GO:0009414);; Cellular Component: chloroplast (GO:0009507);; Biological Process: response to insect (GO:0009625);; Molecular Function: 2-(2'-methylthio)ethylmalate synthase activity (GO:0010177);; Biological Process: carboxylic acid metabolic process (GO:0019752);; Biological Process: glucosinolate biosynthetic process (GO:0019761);;	--|0.0|rsz:108832673|hypothetical protein	[E]	Amino acid transport and metabolism	HMGL-like	Methylthioalkylmalate synthase 1, chloroplastic OS=Arabidopsis thaliana OX=3702 GN=MAM1 PE=1 SV=1	BnaAnng23360D [Brassica napus]
BnaAnng26160D	-3.79554	7.58081e-06	--	--	Biological Process: amino acid transport (GO:0006865);; Cellular Component: integral component of membrane (GO:0016021);; Biological Process: regulation of amino acid export (GO:0080143);;	--|3e-99|bna:106375124|hypothetical protein	--	--	--	Protein GLUTAMINE DUMPER 2 OS=Arabidopsis thaliana OX=3702 GN=GDU2 PE=2 SV=1	BnaAnng26160D [Brassica napus]
BnaAnng32210D	3.27454	6.0073e-08	--	--	Cellular Component: cytosol (GO:0005829);; Biological Process: response to toxic substance (GO:0009636);; Molecular Function: O-malonyltransferase activity (GO:0050736);;	--|1e-152|bna:106450563|hypothetical protein	--	--	Transferase family	Phenolic glucoside malonyltransferase 1 OS=Arabidopsis thaliana OX=3702 GN=PMAT1 PE=1 SV=1	BnaAnng32210D [Brassica napus]
BnaAnng32620D	-2.31896	7.19196e-05	[KAD]	--	Molecular Function: RNA polymerase II transcription factor activity, sequence-specific DNA binding (GO:0000981);; Molecular Function: transcription factor activity, RNA polymerase II transcription factor recruiting (GO:0001135);; Molecular Function: DNA-binding transcription factor activity (GO:0003700);; Cellular Component: nucleus (GO:0005634);; Biological Process: transcription, DNA-templated …	K09422|1e-180|brp:103851551|K09422 MYBP; transcription factor MYB, plant	[K]	Transcription	Myb-like DNA-binding domain;; Myb-like DNA-binding domain	Transcription factor MYB59 OS=Arabidopsis thaliana OX=3702 GN=MYB59 PE=2 SV=2	PREDICTED: transcription factor MYB59-like isoform X2 [Brassica rapa]
BnaAnng33720D	-1.30736	0.000252857	[O]	Posttranslational modification, protein turnover, chaperones	Molecular Function: serine-type endopeptidase activity (GO:0004252);; Cellular Component: cell wall (GO:0005618);; Biological Process: proteolysis (GO:0006508);; Molecular Function: serine-type peptidase activity (GO:0008236);; Biological Process: response to carbon dioxide (GO:0010037);; Cellular Component: apoplast (GO:0048046);; Biological Process: negative regulation of defense response to ba…	--|0.0|bna:106433728|hypothetical protein	--	--	Subtilase family	CO(2)-response secreted protease OS=Arabidopsis thaliana OX=3702 GN=CRSP PE=2 SV=1	BnaAnng33720D, partial [Brassica napus]
BnaAnng35380D	-2.20594	5.89911e-05	[R]	General function prediction only	Cellular Component: nucleus (GO:0005634);; Cellular Component: cytoplasm (GO:0005737);; Biological Process: pollen germination (GO:0009846);;	--|0.0|bna:106449436|hypothetical protein	[R]	General function prediction only	WD domain, G-beta repeat;; Nucleoporin Nup120/160;; PQQ-like domain	Protein JINGUBANG OS=Arabidopsis thaliana OX=3702 GN=JGB PE=1 SV=1	BnaAnng35380D [Brassica napus]
BnaAnng37980D	2.04235	0.000296539	--	--	Cellular Component: nucleus (GO:0005634);; Cellular Component: cytoplasm (GO:0005737);; Cellular Component: plasma membrane (GO:0005886);; Biological Process: response to osmotic stress (GO:0006970);; Biological Process: response to water deprivation (GO:0009414);; Cellular Component: chloroplast (GO:0009507);; Biological Process: response to abscisic acid (GO:0009737);;	--|6e-37|brp:103851016|hypothetical protein	--	--	--	Stress-induced protein KIN2 OS=Arabidopsis thaliana OX=3702 GN=KIN2 PE=2 SV=1	BnaAnng37980D [Brassica napus]
BnaAnng39080D	-2.26372	5.91267e-05	--	--	Molecular Function: DNA-binding transcription factor activity (GO:0003700);; Cellular Component: nucleus (GO:0005634);; Biological Process: transcription, DNA-templated (GO:0006351);; Biological Process: salicylic acid mediated signaling pathway (GO:0009863);; Biological Process: defense response to bacterium (GO:0042742);; Molecular Function: sequence-specific DNA binding (GO:0043565);;	--|0.0|brp:103851447|hypothetical protein	--	--	WRKY DNA -binding domain	Probable WRKY transcription factor 38 OS=Arabidopsis thaliana OX=3702 GN=WRKY38 PE=1 SV=1	PREDICTED: probable WRKY transcription factor 38 [Brassica rapa]
BnaAnng39390D	-3.9702	7.43872e-06	--	--	Cellular Component: Golgi apparatus (GO:0005794);; Biological Process: metabolic process (GO:0008152);; Molecular Function: UDP-glucosyltransferase activity (GO:0035251);; Molecular Function: indole-3-acetate beta-glucosyltransferase activity (GO:0047215);; Molecular Function: quercetin 3-O-glucosyltransferase activity (GO:0080043);; Molecular Function: quercetin 7-O-glucosyltransferase activity …	K13692|0.0|brp:103831358|K13692 IAGLU; UDP-glucose:(indol-3-yl)acetate beta-D-glucosyltransferase [EC:2.4.1.121]	[GC]	--	UDP-glucoronosyl and UDP-glucosyl transferase	UDP-glycosyltransferase 75B2 OS=Arabidopsis thaliana OX=3702 GN=UGT75B2 PE=2 SV=1	BnaAnng39390D [Brassica napus]
BnaAnng39590D	2.01088	0.000231653	[I]	Lipid transport and metabolism	Molecular Function: long-chain fatty acid-CoA ligase activity (GO:0004467);; Molecular Function: ATP binding (GO:0005524);; Cellular Component: endoplasmic reticulum (GO:0005783);; Biological Process: fatty acid metabolic process (GO:0006631);; Biological Process: wax biosynthetic process (GO:0010025);; Biological Process: cutin biosynthetic process (GO:0010143);; Molecular Function: very long-ch…	K01897|1e-146|brp:103866392|K01897 ACSL; long-chain acyl-CoA synthetase [EC:6.2.1.3]	[I]	Lipid transport and metabolism	AMP-binding enzyme	Long chain acyl-CoA synthetase 1 OS=Arabidopsis thaliana OX=3702 GN=LACS1 PE=2 SV=1	BnaAnng39590D [Brassica napus]
BnaC01g00520D	5.65112	4.15324e-05	[E]	Amino acid transport and metabolism	Molecular Function: obsolete gamma-glutamyltransferase activity (GO:0003840);; Biological Process: glutathione catabolic process (GO:0006751);; Biological Process: response to oxidative stress (GO:0006979);; Cellular Component: plant-type cell wall (GO:0009505);; Cellular Component: plasmodesma (GO:0009506);; Molecular Function: glutathione gamma-glutamylcysteinyltransferase activity (GO:0016756)…	K18592|1e-75|boe:106315365|K18592 GGT1_5; gamma-glutamyltranspeptidase / glutathione hydrolase / leukotriene-C4 hydrolase [EC:2.3.2.2 3.4.19.13 3.4.19.14]	[E]	Amino acid transport and metabolism	Gamma-glutamyltranspeptidase	Glutathione hydrolase 1 OS=Arabidopsis thaliana OX=3702 GN=GGT1 PE=2 SV=1	BnaC01g00520D [Brassica napus]
BnaC01g00890D	-2.27527	3.74843e-05	[RTKL]	--	Molecular Function: protein serine/threonine kinase activity (GO:0004674);; Molecular Function: ATP binding (GO:0005524);; Cellular Component: nucleus (GO:0005634);; Cellular Component: cytoplasm (GO:0005737);; Cellular Component: cytosol (GO:0005829);; Biological Process: protein phosphorylation (GO:0006468);; Biological Process: response to osmotic stress (GO:0006970);; Biological Process: resp…	K14498|0.0|boe:106342457|K14498 SNRK2; serine/threonine-protein kinase SRK2 [EC:2.7.11.1]	[T]	Signal transduction mechanisms	Protein kinase domain;; Protein tyrosine kinase	Serine/threonine-protein kinase SRK2F OS=Arabidopsis thaliana OX=3702 GN=SRK2F PE=1 SV=1	PREDICTED: serine/threonine-protein kinase SRK2F [Brassica oleracea var. oleracea]
BnaC01g02640D	-1.73466	9.58578e-10	[P]	Inorganic ion transport and metabolism	Biological Process: response to reactive oxygen species (GO:0000302);; Molecular Function: cytochrome-c peroxidase activity (GO:0004130);; Cellular Component: peroxisomal membrane (GO:0005778);; Cellular Component: chloroplast (GO:0009507);; Cellular Component: integral component of membrane (GO:0016021);; Molecular Function: L-ascorbate peroxidase activity (GO:0016688);; Molecular Function: heme…	K00434|0.0|boe:106324893|K00434 E1.11.1.11; L-ascorbate peroxidase [EC:1.11.1.11]	--	--	Peroxidase	L-ascorbate peroxidase 5, peroxisomal OS=Arabidopsis thaliana OX=3702 GN=APX5 PE=1 SV=2	PREDICTED: L-ascorbate peroxidase 5, peroxisomal [Brassica oleracea var. oleracea]
BnaC01g03440D	2.38249	1.72873e-06	--	--	Biological Process: defense response (GO:0006952);; Molecular Function: zinc ion binding (GO:0008270);; Molecular Function: transferase activity (GO:0016740);; Biological Process: regulation of programmed cell death (GO:0043067);; Biological Process: proteasome-mediated ubiquitin-dependent protein catabolic process (GO:0043161);;	K19042|1e-149|boe:106292738|K19042 BOI; E3 ubiquitin-protein ligase BOI and related proteins [EC:2.3.2.27]	[O]	Posttranslational modification, protein turnover, chaperones	Zinc finger, C3HC4 type (RING finger)	Probable BOI-related E3 ubiquitin-protein ligase 2 OS=Arabidopsis thaliana OX=3702 GN=BRG2 PE=1 SV=1	PREDICTED: probable BOI-related E3 ubiquitin-protein ligase 2 [Brassica oleracea var. oleracea]
BnaC01g03670D	-1.88058	8.97023e-06	--	--	Biological Process: auxin-activated signaling pathway (GO:0009734);; Biological Process: regulation of growth (GO:0040008);;	K14488|8e-73|boe:106294650|K14488 SAUR; SAUR family protein	--	--	Auxin responsive protein	Auxin-responsive protein SAUR50 OS=Arabidopsis thaliana OX=3702 GN=SAUR50 PE=1 SV=1	PREDICTED: auxin-induced protein 15A [Brassica oleracea var. oleracea]
BnaC01g05620D	3.38548	0.00026069	--	--	Molecular Function: DNA-binding transcription factor activity (GO:0003700);; Cellular Component: nucleus (GO:0005634);; Biological Process: transcription, DNA-templated (GO:0006351);; Biological Process: ethylene-activated signaling pathway (GO:0009873);; Molecular Function: sequence-specific DNA binding (GO:0043565);; Molecular Function: transcription regulatory region DNA binding (GO:0044212);;	K09286|1e-126|boe:106343814|K09286 EREBP; EREBP-like factor	--	--	AP2 domain	Ethylene-responsive transcription factor ERF043 OS=Arabidopsis thaliana OX=3702 GN=ERF043 PE=2 SV=1	PREDICTED: ethylene-responsive transcription factor ERF043-like isoform X2 [Brassica oleracea var. oleracea]
BnaC01g14250D	-1.6908	6.87134e-05	[V]	Defense mechanisms	Cellular Component: plasma membrane (GO:0005886);; Molecular Function: drug transmembrane transporter activity (GO:0015238);; Molecular Function: antiporter activity (GO:0015297);; Cellular Component: integral component of membrane (GO:0016021);; Biological Process: cellular response to carbon dioxide (GO:0071244);; Biological Process: regulation of stomatal opening (GO:1902456);;	K03327|0.0|bna:106375740|K03327 TC.MATE; multidrug resistance protein, MATE family	[R]	General function prediction only	MatE	Protein DETOXIFICATION 56 OS=Arabidopsis thaliana OX=3702 GN=DTX56 PE=1 SV=1	protein DETOXIFICATION 56-like [Brassica napus]
BnaC01g14370D	4.2132	0.000115185	--	--	Molecular Function: protein kinase activity (GO:0004672);; Molecular Function: protein serine/threonine kinase activity (GO:0004674);; Molecular Function: ATP binding (GO:0005524);; Cellular Component: plasma membrane (GO:0005886);; Biological Process: protein phosphorylation (GO:0006468);; Biological Process: response to oxidative stress (GO:0006979);; Biological Process: defense response to bac…	--|0.0|bna:106440707|hypothetical protein	--	--	Salt stress response/antifungal	Cysteine-rich receptor-like protein kinase 11 OS=Arabidopsis thaliana OX=3702 GN=CRK11 PE=2 SV=2	BnaC01g14370D [Brassica napus]
BnaC01g17200D	-3.10186	7.26705e-06	--	--	Molecular Function: enzyme inhibitor activity (GO:0004857);;	--|1e-121|bna:106444206|hypothetical protein	--	--	Plant invertase/pectin methylesterase inhibitor	Pectinesterase inhibitor 4 OS=Arabidopsis thaliana OX=3702 GN=PMEI4 PE=2 SV=1	pectinesterase inhibitor 4-like [Brassica napus]
BnaC01g21730D	1.55918	5.57718e-05	[M]	Cell wall/membrane/envelope biogenesis	Cellular Component: cytoplasm (GO:0005737);; Biological Process: defense response (GO:0006952);; Biological Process: response to parasitic fungus (GO:0009623);; Biological Process: metal ion transport (GO:0030001);; Molecular Function: transition metal ion binding (GO:0046914);; Biological Process: cellular transition metal ion homeostasis (GO:0046916);; Biological Process: regulation of defense …	--|0.0|bna:106446440|hypothetical protein	--	--	--	Protein PYRICULARIA ORYZAE RESISTANCE 21 OS=Oryza sativa subsp. japonica OX=39947 GN=PI21 PE=2 SV=1	BnaC01g21730D [Brassica napus]
BnaC01g23010D	-1.16802	0.000288289	--	--	--	--|0.0|boe:106323793|hypothetical protein	--	--	PDDEXK-like family of unknown function	--	PREDICTED: uncharacterized protein LOC106323793 [Brassica oleracea var. oleracea]
BnaC01g27190D	3.39984	9.65862e-05	--	--	Cellular Component: nucleus (GO:0005634);; Cellular Component: cytoplasm (GO:0005737);; Molecular Function: carbohydrate binding (GO:0030246);;	--|0.0|boe:106319741|hypothetical protein	--	--	Phloem protein 2	F-box protein VBF OS=Arabidopsis thaliana OX=3702 GN=VBF PE=1 SV=1	PREDICTED: F-box protein VBF-like isoform X1 [Brassica oleracea var. oleracea]
BnaC01g29550D	-1.08398	1.82224e-05	[J]	Translation, ribosomal structure and biogenesis	Molecular Function: structural constituent of ribosome (GO:0003735);; Biological Process: translation (GO:0006412);; Cellular Component: membrane (GO:0016020);; Cellular Component: cytosolic large ribosomal subunit (GO:0022625);;	K02925|1e-142|bna:106376770|K02925 RP-L3e; large subunit ribosomal protein L3e	[J]	Translation, ribosomal structure and biogenesis	Ribosomal protein L3	60S ribosomal protein L3-2 OS=Arabidopsis thaliana OX=3702 GN=ARP2 PE=2 SV=4	BnaA03g60260D [Brassica napus]
BnaC02g00370D	-3.71457	8.41788e-05	[V]	Defense mechanisms	Molecular Function: drug transmembrane transporter activity (GO:0015238);; Molecular Function: antiporter activity (GO:0015297);; Cellular Component: integral component of membrane (GO:0016021);;	K03327|0.0|bna:106417708|K03327 TC.MATE; multidrug resistance protein, MATE family	[R]	General function prediction only	MatE	Protein DETOXIFICATION 28 OS=Arabidopsis thaliana OX=3702 GN=DTX28 PE=3 SV=1	BnaC02g00370D [Brassica napus]
BnaC02g00550D	-2.55456	4.02437e-06	[IQR]	--	Molecular Function: 3-oxoacyl-[acyl-carrier-protein] reductase (NADPH) activity (GO:0004316);; Biological Process: fatty acid biosynthetic process (GO:0006633);; Cellular Component: chloroplast (GO:0009507);; Molecular Function: NAD binding (GO:0051287);; Molecular Function: 3-oxo-pimeloyl-[acp] methyl ester reductase activity (GO:0102132);;	--|0.0|boe:106325905|hypothetical protein	[Q]	Secondary metabolites biosynthesis, transport and catabolism	short chain dehydrogenase;; Enoyl-(Acyl carrier protein) reductase;; KR domain;; Fungal family of unknown function (DUF1776);; NAD(P)H-binding;; NAD dependent epimerase/dehydratase family	3-oxoacyl-[acyl-carrier-protein] reductase, chloroplastic OS=Cuphea lanceolata OX=3930 GN=CLKR27 PE=2 SV=1	PREDICTED: uncharacterized oxidoreductase SERP2049-like [Brassica oleracea var. oleracea]
BnaC02g06990D	2.0563	8.89017e-05	[GC]	--	Biological Process: phenylpropanoid metabolic process (GO:0009698);; Biological Process: flavonoid biosynthetic process (GO:0009813);; Molecular Function: UDP-glucosyltransferase activity (GO:0035251);; Cellular Component: intracellular membrane-bounded organelle (GO:0043231);; Molecular Function: anthocyanidin 3-O-glucosyltransferase activity (GO:0047213);; Molecular Function: flavonol 3-O-gluco…	K10757|0.0|boe:106327034|K10757 E2.4.1.91; flavonol 3-O-glucosyltransferase [EC:2.4.1.91]	[GC]	--	UDP-glucoronosyl and UDP-glucosyl transferase	UDP-glycosyltransferase 78D2 OS=Arabidopsis thaliana OX=3702 GN=UGT78D2 PE=2 SV=1	PREDICTED: UDP-glycosyltransferase 78D2-like [Brassica oleracea var. oleracea]
BnaC02g08800D	-1.48928	8.95219e-06	[E]	Amino acid transport and metabolism	Cellular Component: cytoplasm (GO:0005737);; Biological Process: polyamine biosynthetic process (GO:0006596);; Biological Process: auxin polar transport (GO:0009926);; Biological Process: phloem or xylem histogenesis (GO:0010087);; Molecular Function: thermospermine synthase activity (GO:0010487);; Molecular Function: spermine synthase activity (GO:0016768);; Biological Process: xylem vessel memb…	K18787|0.0|boe:106322697|K18787 ACL5; thermospermine synthase [EC:2.5.1.79]	[E]	Amino acid transport and metabolism	Spermine/spermidine synthase domain;; Spermidine synthase tetramerisation domain	Thermospermine synthase ACAULIS5 OS=Arabidopsis thaliana OX=3702 GN=ACL5 PE=1 SV=1	PREDICTED: thermospermine synthase ACAULIS5 [Brassica oleracea var. oleracea]
BnaC02g08870D	-3.59333	1.10262e-07	[P]	Inorganic ion transport and metabolism	Cellular Component: integral component of plasma membrane (GO:0005887);; Molecular Function: secondary active sulfate transmembrane transporter activity (GO:0008271);; Molecular Function: sulfate transmembrane transporter activity (GO:0015116);; Molecular Function: symporter activity (GO:0015293);;	K17471|0.0|bna:106380747|K17471 SULTR3; sulfate transporter 3	[P]	Inorganic ion transport and metabolism	Sulfate permease family;; STAS domain	Probable sulfate transporter 3.5 OS=Arabidopsis thaliana OX=3702 GN=SULTR3;5 PE=2 SV=1	BnaC02g08870D [Brassica napus]
BnaC02g17990D	-1.7861	2.11175e-10	[E]	Amino acid transport and metabolism	Cellular Component: plasma membrane (GO:0005886);; Biological Process: oligopeptide transport (GO:0006857);; Biological Process: response to nematode (GO:0009624);; Molecular Function: nitrate transmembrane transporter activity (GO:0015112);; Biological Process: nitrate transport (GO:0015706);; Cellular Component: integral component of membrane (GO:0016021);; Biological Process: nitrate assimilat…	--|0.0|bna:106368387|hypothetical protein	[E]	Amino acid transport and metabolism	POT family	Protein NRT1/ PTR FAMILY 2.3 OS=Arabidopsis thaliana OX=3702 GN=NPF2.3 PE=2 SV=1	protein NRT1/ PTR FAMILY 2.3-like [Brassica napus]
BnaC02g18910D	-1.16634	4.19876e-05	[O]	Posttranslational modification, protein turnover, chaperones	Biological Process: metabolic process (GO:0008152);; Cellular Component: plasmodesma (GO:0009506);; Molecular Function: amino acid binding (GO:0016597);;	--|0.0|bna:106428478|hypothetical protein	--	--	ACT domain;; ACT domain;; ACT domain	ACT domain-containing protein ACR4 OS=Arabidopsis thaliana OX=3702 GN=ACR4 PE=2 SV=1	ACT domain-containing protein ACR4-like [Brassica napus]
BnaC02g20700D	-4.39118	2.35943e-05	[S]	Function unknown	Cellular Component: plasma membrane (GO:0005886);; Cellular Component: integral component of membrane (GO:0016021);;	--|0.0|bna:106452470|hypothetical protein	[R]	General function prediction only	Leucine rich repeat;; Leucine Rich repeats (2 copies);; Leucine Rich Repeat;; Leucine rich repeat N-terminal domain	Receptor-like protein 12 OS=Arabidopsis thaliana OX=3702 GN=RLP12 PE=2 SV=2	receptor-like protein 12 [Brassica napus]
BnaC02g23280D	-4.23667	6.47238e-05	--	--	--	--|8e-44|bna:111203384|hypothetical protein	--	--	Cotton fibre expressed protein	--	uncharacterized protein LOC111203384 [Brassica napus]
BnaC02g25110D	-6.74152	4.57586e-05	--	--	--	--|1e-160|bna:106381440|hypothetical protein	--	--	--	--	BnaC02g25110D [Brassica napus]
BnaC02g25120D	-6.41035	4.9034e-05	--	--	--	--|9e-64|bna:111215588|hypothetical protein	--	--	--	--	BnaC02g48330D [Brassica napus]
BnaC02g27240D	-1.31127	0.000225626	--	--	--	--|1e-91|boe:106327179|hypothetical protein	--	--	Dormancy/auxin associated protein	Dormancy-associated protein homolog 3 OS=Arabidopsis thaliana OX=3702 GN=At1g56220 PE=1 SV=1	PREDICTED: uncharacterized protein LOC106327179 isoform X2 [Brassica oleracea var. oleracea]
BnaC02g27910D	-1.82054	1.83836e-06	[GER]	--	Cellular Component: plasma membrane (GO:0005886);; Biological Process: transport (GO:0006810);; Cellular Component: integral component of membrane (GO:0016021);; Molecular Function: transmembrane transporter activity (GO:0022857);;	--|0.0|bna:106434044|hypothetical protein	--	--	EamA-like transporter family	WAT1-related protein At4g01450 OS=Arabidopsis thaliana OX=3702 GN=At4g01450 PE=2 SV=1	WAT1-related protein At4g01450 isoform X2 [Brassica napus]
BnaC02g28690D	3.28098	5.93335e-06	[RTKL]	--	Molecular Function: protein serine/threonine kinase activity (GO:0004674);; Molecular Function: ATP binding (GO:0005524);; Cellular Component: plasma membrane (GO:0005886);; Biological Process: response to salicylic acid (GO:0009751);; Cellular Component: integral component of membrane (GO:0016021);; Molecular Function: carbohydrate binding (GO:0030246);;	--|0.0|bna:106446380|hypothetical protein	--	--	Legume lectin domain;; Protein kinase domain;; Protein tyrosine kinase	L-type lectin-domain containing receptor kinase IV.1 OS=Arabidopsis thaliana OX=3702 GN=LECRK41 PE=2 SV=1	BnaC02g28690D [Brassica napus]
BnaC02g31500D	1.88892	1.8764e-06	--	--	Cellular Component: extracellular region (GO:0005576);; Cellular Component: cell wall (GO:0005618);; Cellular Component: cytosol (GO:0005829);; Cellular Component: plasma membrane (GO:0005886);; Cellular Component: plant-type cell wall (GO:0009505);; Cellular Component: plasmodesma (GO:0009506);; Molecular Function: pectin acetylesterase activity (GO:0052793);; Biological Process: cell wall organ…	--|0.0|boe:106327349|hypothetical protein	[M]	Cell wall/membrane/envelope biogenesis	Pectinacetylesterase	Pectin acetylesterase 11 OS=Arabidopsis thaliana OX=3702 GN=PAE11 PE=2 SV=1	PREDICTED: pectin acetylesterase 11 isoform X1 [Brassica oleracea var. oleracea]
BnaC02g31640D	-6.14639	9.00864e-05	[M]	Cell wall/membrane/envelope biogenesis	Biological Process: response to hypoxia (GO:0001666);; Cellular Component: cytosol (GO:0005829);; Biological Process: starch metabolic process (GO:0005982);; Biological Process: sucrose metabolic process (GO:0005985);; Cellular Component: plant-type cell wall (GO:0009505);; Biological Process: seed maturation (GO:0010431);; Cellular Component: membrane (GO:0016020);; Molecular Function: sucrose s…	--|1e-108|boe:106327338|hypothetical protein	[M]	Cell wall/membrane/envelope biogenesis	--	Sucrose synthase 2 OS=Arabidopsis thaliana OX=3702 GN=SUS2 PE=2 SV=3	PREDICTED: sucrose synthase 2-like [Brassica oleracea var. oleracea]
BnaC02g32230D	-8.31346	4.21469e-06	[IQ]	--	Molecular Function: 3-oxoacyl-[acyl-carrier-protein] synthase activity (GO:0004315);; Biological Process: fatty acid biosynthetic process (GO:0006633);; Cellular Component: chloroplast stroma (GO:0009570);;	K09458|0.0|brp:103853696|K09458 fabF; 3-oxoacyl-[acyl-carrier-protein] synthase II [EC:2.3.1.179]	[IQ]	--	Beta-ketoacyl synthase, N-terminal domain;; Beta-ketoacyl synthase, C-terminal domain;; Thiolase, N-terminal domain	3-oxoacyl-[acyl-carrier-protein] synthase I, chloroplastic OS=Arabidopsis thaliana OX=3702 GN=KAS1 PE=1 SV=2	PREDICTED: 3-oxoacyl-[acyl-carrier-protein] synthase I, chloroplastic-like [Brassica rapa]
BnaC02g37640D	1.47389	0.00020242	--	--	Cellular Component: Golgi membrane (GO:0000139);; Cellular Component: endoplasmic reticulum (GO:0005783);; Cellular Component: Golgi apparatus (GO:0005794);; Cellular Component: Golgi stack (GO:0005795);; Cellular Component: cytosol (GO:0005829);; Biological Process: ER to Golgi vesicle-mediated transport (GO:0006888);; Molecular Function: protein transporter activity (GO:0008565);; Biological Pr…	--|0.0|boe:106320639|hypothetical protein	[U]	Intracellular trafficking, secretion, and vesicular transport	Uso1 / p115 like vesicle tethering protein, C terminal region	Golgin candidate 6 OS=Arabidopsis thaliana OX=3702 GN=GC6 PE=1 SV=2	BnaCnng51860D [Brassica napus]
BnaC02g41650D	-4.38354	5.52234e-05	--	--	--	--|1e-155|boe:106325750|hypothetical protein	--	--	GRAM domain	Putative GEM-like protein 8 OS=Arabidopsis thaliana OX=3702 GN=At5g23370 PE=3 SV=1	PREDICTED: putative GEM-like protein 8 [Brassica oleracea var. oleracea]
BnaC02g41660D	-2.02598	0.00014083	--	--	--	--|1e-151|boe:106324641|hypothetical protein	--	--	GRAM domain	Putative GEM-like protein 8 OS=Arabidopsis thaliana OX=3702 GN=At5g23370 PE=3 SV=1	BnaC02g41660D [Brassica napus]
BnaC02g42580D	-1.28668	9.34882e-07	[R]	General function prediction only	Biological Process: response to light stimulus (GO:0009416);; Biological Process: flavonoid biosynthetic process (GO:0009813);; Molecular Function: flavonol synthase activity (GO:0045431);; Molecular Function: metal ion binding (GO:0046872);;	K05278|0.0|boe:106320382|K05278 FLS; flavonol synthase [EC:1.14.20.6]	[QR]	--	non-haem dioxygenase in morphine synthesis N-terminal;; 2OG-Fe(II) oxygenase superfamily	Flavonol synthase 3 OS=Arabidopsis thaliana OX=3702 GN=FLS3 PE=2 SV=1	PREDICTED: flavonol synthase 3-like [Brassica oleracea var. oleracea]
BnaC02g47190D	-4.40978	0.00018931	--	--	--	--	--	--	--	--	BnaC02g47190D [Brassica napus]
BnaC02g47200D	-4.6159	1.4105e-05	--	--	--	--|1e-09|bna:111212051|hypothetical protein	--	--	--	--	BnaC02g47200D [Brassica napus]
BnaC02g47210D	-8.23467	2.71596e-06	--	--	Molecular Function: structural constituent of ribosome (GO:0003735);; Cellular Component: nucleolus (GO:0005730);; Cellular Component: cytosol (GO:0005829);; Biological Process: translation (GO:0006412);; Cellular Component: cytosolic large ribosomal subunit (GO:0022625);; Cellular Component: cytosolic ribosome (GO:0022626);;	K02912|9e-10|rsz:108819246|K02912 RP-L32e; large subunit ribosomal protein L32e	--	--	--	60S ribosomal protein L32-1 OS=Arabidopsis thaliana OX=3702 GN=RPL32A PE=2 SV=2	BnaC02g47210D [Brassica napus]
BnaC03g00010D	-4.81606	8.06336e-05	--	--	--	K04485|6e-74|boe:106328787|K04485 radA; DNA repair protein RadA/Sms	--	--	--	--	PREDICTED: DNA repair protein RadA homolog [Brassica oleracea var. oleracea]
BnaC03g00110D	-6.17346	0.00030101	--	--	--	--|8e-77|boe:106334590|hypothetical protein	[V]	Defense mechanisms	Macrophage migration inhibitory factor (MIF)	--	BnaA03g00220D [Brassica napus]
BnaC03g03640D	-5.40985	0.000271307	--	--	Cellular Component: mitochondrion (GO:0005739);; Cellular Component: mitochondrial respiratory chain complex I (GO:0005747);; Molecular Function: NADH dehydrogenase (ubiquinone) activity (GO:0008137);; Molecular Function: FMN binding (GO:0010181);; Molecular Function: metal ion binding (GO:0046872);; Molecular Function: NAD binding (GO:0051287);; Molecular Function: 4 iron, 4 sulfur cluster bindi…	K03942|8e-10|bna:106384960|K03942 NDUFV1; NADH dehydrogenase (ubiquinone) flavoprotein 1 [EC:7.1.1.2 1.6.99.3]	[C]	Energy production and conversion	--	NADH dehydrogenase [ubiquinone] flavoprotein 1, mitochondrial OS=Arabidopsis thaliana OX=3702 GN=At5g08530 PE=1 SV=1	NADH dehydrogenase [ubiquinone] flavoprotein 1, mitochondrial-like isoform X1 [Brassica napus]
BnaC03g12120D	-5.64501	2.90442e-05	--	--	--	--|1e-93|bna:106385183|hypothetical protein	--	--	--	--	uncharacterized protein LOC106385183 [Brassica napus]
BnaC03g22680D	-2.14835	0.000113519	[E]	Amino acid transport and metabolism	Molecular Function: transporter activity (GO:0005215);; Biological Process: response to nematode (GO:0009624);; Cellular Component: integral component of membrane (GO:0016021);;	--|0.0|bna:106388161|hypothetical protein	[E]	Amino acid transport and metabolism	POT family	Protein NRT1/ PTR FAMILY 5.1 OS=Arabidopsis thaliana OX=3702 GN=NPF5.1 PE=2 SV=2	BnaC03g22680D [Brassica napus]
BnaC03g25860D	-2.84873	6.30728e-07	--	--	Molecular Function: DNA binding (GO:0003677);; Molecular Function: DNA-binding transcription factor activity (GO:0003700);; Cellular Component: nucleus (GO:0005634);; Biological Process: transcription, DNA-templated (GO:0006351);; Cellular Component: plasmodesma (GO:0009506);; Biological Process: auxin-activated signaling pathway (GO:0009734);;	--|0.0|boe:106328133|hypothetical protein	--	--	Auxin response factor;; B3 DNA binding domain;; AUX/IAA family	Auxin response factor 11 OS=Arabidopsis thaliana OX=3702 GN=ARF11 PE=2 SV=3	PREDICTED: auxin response factor 11-like isoform X1 [Brassica oleracea var. oleracea]
BnaC03g25940D	2.45183	8.98485e-05	[I]	Lipid transport and metabolism	Molecular Function: long-chain fatty acid-CoA ligase activity (GO:0004467);; Molecular Function: ATP binding (GO:0005524);; Cellular Component: endoplasmic reticulum (GO:0005783);; Biological Process: fatty acid metabolic process (GO:0006631);; Biological Process: wax biosynthetic process (GO:0010025);; Biological Process: cutin biosynthetic process (GO:0010143);; Molecular Function: very long-ch…	K01897|0.0|boe:106329307|K01897 ACSL; long-chain acyl-CoA synthetase [EC:6.2.1.3]	[I]	Lipid transport and metabolism	AMP-binding enzyme	Long chain acyl-CoA synthetase 1 OS=Arabidopsis thaliana OX=3702 GN=LACS1 PE=2 SV=1	PREDICTED: long chain acyl-CoA synthetase 1 isoform X3 [Brassica oleracea var. oleracea]
BnaC03g29580D	3.28171	5.65203e-07	--	--	Cellular Component: extracellular region (GO:0005576);; Cellular Component: endoplasmic reticulum (GO:0005783);; Biological Process: response to cold (GO:0009409);; Cellular Component: plant-type cell wall (GO:0009505);; Cellular Component: plasmodesma (GO:0009506);; Biological Process: response to salt stress (GO:0009651);; Biological Process: induced systemic resistance (GO:0009682);; Cellular …	--|1e-121|boe:106341734|hypothetical protein	--	--	Hydrophobic seed protein;; Protease inhibitor/seed storage/LTP family;; Probable lipid transfer	Lipid transfer protein EARLI 1 OS=Arabidopsis thaliana OX=3702 GN=EARLI1 PE=1 SV=1	PREDICTED: lipid transfer protein EARLI 1-like [Brassica oleracea var. oleracea]
BnaC03g30000D	4.4099	0.000128367	[GEPR]	--	Molecular Function: carbohydrate:proton symporter activity (GO:0005351);; Molecular Function: glucose transmembrane transporter activity (GO:0005355);; Cellular Component: integral component of membrane (GO:0016021);; Biological Process: hexose transmembrane transport (GO:0035428);; Biological Process: glucose import (GO:0046323);;	K08145|0.0|boe:106333004|K08145 SLC2A8; MFS transporter, SP family, solute carrier family 2 (facilitated glucose transporter), member 8	[R]	General function prediction only	Sugar (and other) transporter;; Major Facilitator Superfamily	Sugar transporter ERD6-like 15 OS=Arabidopsis thaliana OX=3702 GN=At4g04760 PE=3 SV=2	BnaC03g30000D [Brassica napus]
BnaC03g45210D	3.53874	4.43752e-07	[TZDR]	--	Molecular Function: calcium ion binding (GO:0005509);;	--|0.0|boe:106328923|hypothetical protein	[T]	Signal transduction mechanisms	EF-hand domain pair;; EF hand;; EF-hand domain;; EF-hand domain pair;; EF hand;; Cytoskeletal-regulatory complex EF hand;; Ca2+ insensitive EF hand	Calmodulin OS=Prorocentrum minimum OX=39449 PE=2 SV=1	PREDICTED: calmodulin-like protein 12 isoform X1 [Brassica oleracea var. oleracea]
BnaC03g49280D	-2.25878	3.97823e-06	--	--	--	--|1e-141|bna:106433516|hypothetical protein	--	--	C2 domain	--	uncharacterized protein BNAC03G49280D [Brassica napus]
BnaC03g59610D	-1.59484	0.000195972	[R]	General function prediction only	Biological Process: response to red or far red light (GO:0009639);; Biological Process: gibberellin biosynthetic process (GO:0009686);; Biological Process: response to red light (GO:0010114);; Molecular Function: gibberellin 2-beta-dioxygenase activity (GO:0045543);; Molecular Function: metal ion binding (GO:0046872);;	K04125|0.0|bna:106375947|K04125 E1.14.11.13; gibberellin 2beta-dioxygenase [EC:1.14.11.13]	[QR]	--	2OG-Fe(II) oxygenase superfamily;; non-haem dioxygenase in morphine synthesis N-terminal	Gibberellin 2-beta-dioxygenase 2 OS=Arabidopsis thaliana OX=3702 GN=GA2OX2 PE=2 SV=1	gibberellin 2-beta-dioxygenase 2 [Brassica napus]
BnaC03g60640D	-3.29175	1.70407e-08	[G]	Carbohydrate transport and metabolism	Molecular Function: trehalose-phosphatase activity (GO:0004805);; Cellular Component: nucleus (GO:0005634);; Cellular Component: cytosol (GO:0005829);; Biological Process: trehalose biosynthetic process (GO:0005992);;	K01087|1e-173|bna:106380047|K01087 otsB; trehalose 6-phosphate phosphatase [EC:3.1.3.12]	[G]	Carbohydrate transport and metabolism	Trehalose-phosphatase	Probable trehalose-phosphate phosphatase H OS=Arabidopsis thaliana OX=3702 GN=TPPH PE=2 SV=1	BnaC03g60640D [Brassica napus]
BnaC03g60650D	-1.92607	0.000253781	--	--	Molecular Function: DNA binding (GO:0003677);; Molecular Function: DNA-binding transcription factor activity (GO:0003700);; Cellular Component: nucleus (GO:0005634);; Biological Process: transcription, DNA-templated (GO:0006351);; Biological Process: ethylene-activated signaling pathway (GO:0009873);;	--|0.0|bna:106430468|hypothetical protein	--	--	AP2 domain	Ethylene-responsive transcription factor ERF060 OS=Arabidopsis thaliana OX=3702 GN=ERF060 PE=2 SV=1	BnaC03g60650D [Brassica napus]
BnaC03g61260D	1.98143	0.000226575	--	--	--	--|0.0|boe:106336225|hypothetical protein	--	--	Arabidopsis phospholipase-like protein (PEARLI 4)	Sulfated surface glycoprotein 185 OS=Volvox carteri OX=3067 PE=1 SV=1	BnaC03g61260D [Brassica napus]
BnaC03g63430D	-3.0219	6.9822e-05	--	--	--	K01183|9e-46|boe:106331023|K01183 E3.2.1.14; chitinase [EC:3.2.1.14]	[G]	Carbohydrate transport and metabolism	--	Class V chitinase OS=Arabidopsis thaliana OX=3702 GN=ChiC PE=1 SV=1	BnaC03g63430D [Brassica napus]
BnaC03g63440D	-3.51828	3.08295e-06	[G]	Carbohydrate transport and metabolism	--	K01183|0.0|bna:106443513|K01183 E3.2.1.14; chitinase [EC:3.2.1.14]	[G]	Carbohydrate transport and metabolism	Glycosyl hydrolases family 18	Class V chitinase OS=Arabidopsis thaliana OX=3702 GN=ChiC PE=1 SV=1	BnaC03g63440D [Brassica napus]
BnaC03g65130D	2.25077	2.03511e-06	--	--	--	--|0.0|bna:111204746|hypothetical protein	--	--	Protein of unknown function (DUF4005);; IQ calmodulin-binding motif	Protein IQ-DOMAIN 14 OS=Arabidopsis thaliana OX=3702 GN=IQD14 PE=1 SV=1	protein IQ-DOMAIN 14-like [Brassica napus]
BnaC03g66830D	-2.92862	3.86915e-07	[T]	Signal transduction mechanisms	Molecular Function: protein serine/threonine phosphatase activity (GO:0004722);; Molecular Function: metal ion binding (GO:0046872);;	--|0.0|boe:106333720|hypothetical protein	[T]	Signal transduction mechanisms	Protein phosphatase 2C	Probable protein phosphatase 2C 61 OS=Arabidopsis thaliana OX=3702 GN=At4g32950 PE=3 SV=1	PREDICTED: probable protein phosphatase 2C 61 [Brassica oleracea var. oleracea]
BnaC03g69210D	3.13843	8.07596e-05	[S]	Function unknown	Cellular Component: plastoglobule (GO:0010287);;	--|1e-116|brp:103848738|hypothetical protein	--	--	Protein of unknown function, DUF393	DCC family protein At1g52590, chloroplastic OS=Arabidopsis thaliana OX=3702 GN=At1g52590 PE=2 SV=1	BnaC03g69210D [Brassica napus]
BnaC03g71460D	4.71695	0.000154631	--	--	Molecular Function: transcription corepressor activity (GO:0003714);; Cellular Component: nucleus (GO:0005634);; Biological Process: transcription, DNA-templated (GO:0006351);; Biological Process: regulation of transcription, DNA-templated (GO:0006355);; Biological Process: defense response (GO:0006952);; Biological Process: response to wounding (GO:0009611);; Biological Process: response to jasm…	K13464|1e-137|boe:106332822|K13464 JAZ; jasmonate ZIM domain-containing protein	--	--	Divergent CCT motif;; tify domain	Protein TIFY 9 OS=Arabidopsis thaliana OX=3702 GN=TIFY9 PE=1 SV=1	PREDICTED: protein TIFY 9-like isoform X1 [Brassica oleracea var. oleracea]
BnaC04g08460D	2.02331	0.000231067	[GC]	--	Biological Process: metabolic process (GO:0008152);; Cellular Component: intracellular membrane-bounded organelle (GO:0043231);; Molecular Function: quercetin 3-O-glucosyltransferase activity (GO:0080043);; Molecular Function: quercetin 7-O-glucosyltransferase activity (GO:0080044);;	K13496|0.0|boe:106340099|K13496 UGT73C; UDP-glucosyltransferase 73C [EC:2.4.1.-]	[GC]	--	UDP-glucoronosyl and UDP-glucosyl transferase	UDP-glycosyltransferase 73C4 OS=Arabidopsis thaliana OX=3702 GN=UGT73C4 PE=2 SV=1	BnaC04g08460D [Brassica napus]
BnaC04g10930D	-6.63114	9.40555e-05	--	--	Cellular Component: vacuolar proton-transporting V-type ATPase, V0 domain (GO:0000220);; Cellular Component: plant-type vacuole (GO:0000325);; Cellular Component: vacuole (GO:0005773);; Cellular Component: vacuolar membrane (GO:0005774);; Cellular Component: Golgi apparatus (GO:0005794);; Cellular Component: plasma membrane (GO:0005886);; Biological Process: vacuolar acidification (GO:0007035);; …	K18164|9e-94|boe:106338048|K18164 NDUFAF7; NADH dehydrogenase [ubiquinone] 1 alpha subcomplex assembly factor 7	[S]	Function unknown	Putative S-adenosyl-L-methionine-dependent methyltransferase;; V-type ATPase 116kDa subunit family	V-type proton ATPase subunit a3 OS=Arabidopsis thaliana OX=3702 GN=VHA-a3 PE=1 SV=1	PREDICTED: uncharacterized protein LOC106338048 [Brassica oleracea var. oleracea]
BnaC04g12860D	-6.34529	0.00013395	[GC]	--	Biological Process: metabolic process (GO:0008152);; Cellular Component: intracellular membrane-bounded organelle (GO:0043231);; Molecular Function: quercetin 3-O-glucosyltransferase activity (GO:0080043);; Molecular Function: quercetin 7-O-glucosyltransferase activity (GO:0080044);;	--|0.0|bna:106430036|hypothetical protein	[GC]	--	UDP-glucoronosyl and UDP-glucosyl transferase	UDP-glycosyltransferase 74C1 OS=Arabidopsis thaliana OX=3702 GN=UGT74C1 PE=2 SV=1	UDP-glycosyltransferase 74C1 isoform X1 [Brassica napus]
BnaC04g26420D	5.37448	8.24834e-05	--	--	--	--|1e-55|bna:111213212|hypothetical protein	--	--	--	--	BnaC04g26420D [Brassica napus]
BnaC04g29320D	-6.08472	3.00109e-07	[Q]	Secondary metabolites biosynthesis, transport and catabolism	Molecular Function: iron ion binding (GO:0005506);; Cellular Component: endoplasmic reticulum membrane (GO:0005789);; Biological Process: response to insect (GO:0009625);; Cellular Component: membrane (GO:0016020);; Cellular Component: integral component of membrane (GO:0016021);; Molecular Function: oxidoreductase activity, acting on paired donors, with incorporation or reduction of molecular ox…	K12156|0.0|boe:106342466|K12156 CYP83A1; (methylthio)alkanaldoxime N-monooxygenase [EC:1.14.14.43]	[Q]	Secondary metabolites biosynthesis, transport and catabolism	Cytochrome P450	Cytochrome P450 83A1 OS=Arabidopsis thaliana OX=3702 GN=CYP83A1 PE=1 SV=2	BnaC04g29320D [Brassica napus]
BnaC04g31250D	2.92065	2.17996e-07	--	--	Cellular Component: cytosol (GO:0005829);; Biological Process: response to toxic substance (GO:0009636);; Molecular Function: O-malonyltransferase activity (GO:0050736);;	--|1e-171|boe:106343003|hypothetical protein	--	--	Transferase family	Phenolic glucoside malonyltransferase 1 OS=Arabidopsis thaliana OX=3702 GN=PMAT1 PE=1 SV=1	BnaC04g31250D [Brassica napus]
BnaC04g34300D	1.72466	6.27639e-05	--	--	Cellular Component: cytosol (GO:0005829);; Biological Process: response to toxic substance (GO:0009636);; Molecular Function: O-malonyltransferase activity (GO:0050736);;	--|1e-148|bna:106396694|hypothetical protein	--	--	Transferase family	Phenolic glucoside malonyltransferase 1 OS=Arabidopsis thaliana OX=3702 GN=PMAT1 PE=1 SV=1	BnaAnng32210D [Brassica napus]
BnaC04g36250D	-3.56799	0.000283395	--	--	Cellular Component: Golgi membrane (GO:0000139);; Molecular Function: protein-tyrosine sulfotransferase activity (GO:0008476);; Biological Process: heparan sulfate proteoglycan biosynthetic process, enzymatic modification (GO:0015015);; Cellular Component: integral component of membrane (GO:0016021);; Molecular Function: heparan sulfate 6-O-sulfotransferase activity (GO:0017095);;	K22218|2e-37|boe:106343721|K22218 TPST; protein-tyrosine sulfotransferase [EC:2.8.2.20]	--	--	--	Protein-tyrosine sulfotransferase OS=Arabidopsis thaliana OX=3702 GN=TPST PE=1 SV=3	BnaC04g36250D [Brassica napus]
BnaC04g36980D	6.48148	0.000109453	--	--	--	--|0.0|boe:106337174|hypothetical protein	[F]	Nucleotide transport and metabolism	5' nucleotidase family	--	PREDICTED: 5&apos;-nucleotidase domain-containing protein DDB_G0275467 [Brassica oleracea var. oleracea]
BnaC04g41430D	-2.38257	0.000149087	[O]	Posttranslational modification, protein turnover, chaperones	Molecular Function: peptidyl-prolyl cis-trans isomerase activity (GO:0003755);; Cellular Component: Golgi apparatus (GO:0005794);; Cellular Component: cytosol (GO:0005829);; Cellular Component: plasma membrane (GO:0005886);; Biological Process: protein folding (GO:0006457);; Biological Process: signal transduction (GO:0007165);; Cellular Component: plasmodesma (GO:0009506);; Cellular Component: c…	--|2e-92|bna:106426315|hypothetical protein	[O]	Posttranslational modification, protein turnover, chaperones	Cyclophilin type peptidyl-prolyl cis-trans isomerase/CLD	Peptidyl-prolyl cis-trans isomerase CYP19-1 OS=Arabidopsis thaliana OX=3702 GN=CYP19-1 PE=1 SV=1	peptidyl-prolyl cis-trans isomerase CYP19-1-like [Brassica napus]
BnaC04g43450D	-2.32439	0.000115126	--	--	--	K18045|0.0|bna:106377113|K18045 SIW14; tyrosine-protein phosphatase SIW14 [EC:3.1.3.48]	[V]	Defense mechanisms	Tyrosine phosphatase family;; Tyrosine phosphatase family	Tyrosine-protein phosphatase DSP2 OS=Arabidopsis thaliana OX=3702 GN=DSP2 PE=1 SV=1	probable tyrosine-protein phosphatase At1g05000 [Brassica napus]
BnaC04g45010D	2.10935	7.82388e-05	--	--	Molecular Function: obsolete signal transducer activity (GO:0004871);; Cellular Component: plasmodesma (GO:0009506);; Cellular Component: chloroplast (GO:0009507);; Biological Process: leaf senescence (GO:0010150);; Cellular Component: integral component of membrane (GO:0016021);; Cellular Component: anchored component of plasma membrane (GO:0046658);; Biological Process: defense response to viru…	--|1e-168|boe:106340273|hypothetical protein	--	--	Late embryogenesis abundant protein	NDR1/HIN1-like protein 10 OS=Arabidopsis thaliana OX=3702 GN=NHL10 PE=2 SV=1	BnaC04g45010D [Brassica napus]
BnaC04g46630D	3.21943	1.11383e-07	[E]	Amino acid transport and metabolism	Molecular Function: glutamate 5-kinase activity (GO:0004349);; Molecular Function: glutamate-5-semialdehyde dehydrogenase activity (GO:0004350);; Molecular Function: ATP binding (GO:0005524);; Cellular Component: cytoplasm (GO:0005737);; Biological Process: proline biosynthetic process (GO:0006561);; Biological Process: response to oxidative stress (GO:0006979);; Biological Process: response to w…	K12657|0.0|bna:106391557|K12657 ALDH18A1; delta-1-pyrroline-5-carboxylate synthetase [EC:2.7.2.11 1.2.1.41]	[E]	Amino acid transport and metabolism	Amino acid kinase family;; Aldehyde dehydrogenase family	Delta-1-pyrroline-5-carboxylate synthase A OS=Arabidopsis thaliana OX=3702 GN=P5CSA PE=1 SV=1	delta-1-pyrroline-5-carboxylate synthase A [Brassica napus]
BnaC04g52970D	-6.01335	1.20242e-06	[E]	Amino acid transport and metabolism	Molecular Function: 3-isopropylmalate dehydratase activity (GO:0003861);; Biological Process: leucine biosynthetic process (GO:0009098);; Cellular Component: plastid (GO:0009536);; Cellular Component: chloroplast stroma (GO:0009570);; Biological Process: glucosinolate biosynthetic process (GO:0019761);;	K21359|0.0|boe:106339421|K21359 MAM-IS; 3-isopropylmalate/methylthioalkylmalate dehydratase small subunit [EC:4.2.1.33 4.2.1.170]	[E]	Amino acid transport and metabolism	Aconitase C-terminal domain	3-isopropylmalate dehydratase small subunit 1 OS=Arabidopsis thaliana OX=3702 GN=IPMI2 PE=1 SV=1	PREDICTED: 3-isopropylmalate dehydratase small subunit 1 [Brassica oleracea var. oleracea]
BnaC04g53300D	-3.10194	1.93739e-05	--	--	Cellular Component: cytoplasm (GO:0005737);; Biological Process: response to oxidative stress (GO:0006979);; Biological Process: response to salicylic acid (GO:0009751);; Biological Process: defense response to bacterium, incompatible interaction (GO:0009816);;	--|0.0|boe:106336627|hypothetical protein	--	--	Hs1pro-1 protein C-terminus;; Hs1pro-1 N-terminus	Nematode resistance protein-like HSPRO2 OS=Arabidopsis thaliana OX=3702 GN=HSPRO2 PE=1 SV=1	BnaC04g53300D [Brassica napus]
BnaC04g54510D	-2.02006	9.36408e-06	[O]	Posttranslational modification, protein turnover, chaperones	Cellular Component: cytoplasm (GO:0005737);; Biological Process: response to oxidative stress (GO:0006979);; Biological Process: response to heat (GO:0009408);; Biological Process: response to high light intensity (GO:0009644);; Biological Process: response to hydrogen peroxide (GO:0042542);;	K13993|1e-110|boe:106342847|K13993 HSP20; HSP20 family protein	[O]	Posttranslational modification, protein turnover, chaperones	Hsp20/alpha crystallin family	17.6 kDa class I heat shock protein 2 OS=Arabidopsis thaliana OX=3702 GN=HSP17.6B PE=2 SV=1	BnaC04g54510D [Brassica napus]
BnaC04g56800D	2.58013	4.309e-05	--	--	Molecular Function: calmodulin binding (GO:0005516);; Cellular Component: nucleus (GO:0005634);; Biological Process: response to water deprivation (GO:0009414);; Biological Process: response to salt stress (GO:0009651);; Biological Process: regulation of salicylic acid metabolic process (GO:0010337);;	--|1e-163|bna:106391632|hypothetical protein	--	--	VQ motif	Calmodulin-binding protein 25 OS=Arabidopsis thaliana OX=3702 GN=CAMBP25 PE=1 SV=1	BnaC04g56800D [Brassica napus]
BnaC05g03020D	1.53496	0.000134644	[R]	General function prediction only	Molecular Function: DNA binding (GO:0003677);; Molecular Function: mRNA binding (GO:0003729);; Molecular Function: nuclease activity (GO:0004518);; Cellular Component: nucleus (GO:0005634);; Molecular Function: metal ion binding (GO:0046872);;	--|0.0|bna:106402310|hypothetical protein	[R]	General function prediction only	Zinc finger C-x8-C-x5-C-x3-H type (and similar);; Torus domain;; RNA-binding, Nab2-type zinc finger	Zinc finger CCCH domain-containing protein 3 OS=Arabidopsis thaliana OX=3702 GN=At1g04990 PE=2 SV=1	zinc finger CCCH domain-containing protein 3 [Brassica napus]
BnaC05g03860D	1.27449	0.000176919	--	--	--	--|1e-101|bna:106397462|hypothetical protein	--	--	--	Transcription factor bHLH153 OS=Arabidopsis thaliana OX=3702 GN=BHLH153 PE=1 SV=1	transcription factor bHLH153 isoform X1 [Brassica napus]
BnaC05g04860D	-1.42674	0.000153841	--	--	--	--|0.0|bna:106401211|hypothetical protein	--	--	Domain of unknown function (DUF1338)	--	BnaC05g04860D [Brassica napus]
BnaC05g07810D	-3.68113	5.80994e-06	[EH]	--	Biological Process: isoleucine biosynthetic process (GO:0009097);; Biological Process: leucine biosynthetic process (GO:0009098);; Biological Process: valine biosynthetic process (GO:0009099);; Cellular Component: chloroplast (GO:0009507);; Molecular Function: L-leucine transaminase activity (GO:0052654);; Molecular Function: L-valine transaminase activity (GO:0052655);; Molecular Function: L-iso…	K00826|0.0|boe:106295890|K00826 E2.6.1.42; branched-chain amino acid aminotransferase [EC:2.6.1.42]	[E]	Amino acid transport and metabolism	Amino-transferase class IV	Branched-chain-amino-acid aminotransferase 2, chloroplastic OS=Arabidopsis thaliana OX=3702 GN=BCAT2 PE=1 SV=1	PREDICTED: branched-chain-amino-acid aminotransferase 2, chloroplastic-like isoform X1 [Brassica oleracea var. oleracea]
BnaC05g11360D	-4.73188	0.000102296	[R]	General function prediction only	--	--|0.0|boe:106343265|hypothetical protein	--	--	Peptidase C26;; Glutamine amidotransferase class-I	Putative glutamine amidotransferase GAT1_2.1 OS=Arabidopsis thaliana OX=3702 GN=GAT1_2.1 PE=2 SV=1	PREDICTED: protein NtpR [Brassica oleracea var. oleracea]
BnaC05g12500D	1.62988	3.28908e-05	[GEPR]	--	Molecular Function: ATP binding (GO:0005524);; Molecular Function: organic anion transmembrane transporter activity (GO:0008514);; Cellular Component: plant-type vacuole membrane (GO:0009705);; Cellular Component: integral component of membrane (GO:0016021);; Biological Process: cellular response to water deprivation (GO:0042631);; Biological Process: cellular response to salt stress (GO:0071472)…	--|0.0|bna:106367452|hypothetical protein	[R]	General function prediction only	Sugar (and other) transporter;; Major Facilitator Superfamily	Organic cation/carnitine transporter 6 OS=Arabidopsis thaliana OX=3702 GN=OCT6 PE=2 SV=1	BnaC05g12500D [Brassica napus]
BnaC05g12520D	-6.67951	1.01197e-06	[Q]	Secondary metabolites biosynthesis, transport and catabolism	Molecular Function: iron ion binding (GO:0005506);; Cellular Component: endoplasmic reticulum (GO:0005783);; Cellular Component: endoplasmic reticulum membrane (GO:0005789);; Biological Process: response to insect (GO:0009625);; Biological Process: indoleacetic acid biosynthetic process (GO:0009684);; Cellular Component: membrane (GO:0016020);; Cellular Component: integral component of membrane (…	K12154|0.0|bna:106367453|K12154 CYP79F1; homomethionine N-monooxygenase [EC:1.14.14.42]	[Q]	Secondary metabolites biosynthesis, transport and catabolism	Cytochrome P450	Dihomomethionine N-hydroxylase OS=Arabidopsis thaliana OX=3702 GN=CYP79F1 PE=1 SV=1	BnaC05g12520D [Brassica napus]
BnaC05g15300D	-1.82855	2.19761e-07	--	--	Molecular Function: carbohydrate binding (GO:0030246);;	--|0.0|bna:106414503|hypothetical protein	--	--	Jacalin-like lectin domain	Jacalin-related lectin 3 OS=Arabidopsis thaliana OX=3702 GN=JAL3 PE=2 SV=1	jacalin-related lectin 3-like [Brassica napus]
BnaC05g16350D	2.14903	0.000187889	[QR]	--	Molecular Function: O-methyltransferase activity (GO:0008171);; Molecular Function: S-adenosylmethionine-dependent methyltransferase activity (GO:0008757);; Biological Process: aromatic compound biosynthetic process (GO:0019438);;	K22703|0.0|bna:106407084|K22703 IGMT; hydroxy-3-indolylmethylglucosinolate O-methyltransferase [EC:2.1.1.-]	[R]	General function prediction only	O-methyltransferase;; Dimerisation domain	Indole glucosinolate O-methyltransferase 4 OS=Arabidopsis thaliana OX=3702 GN=IGMT4 PE=1 SV=1	indole glucosinolate O-methyltransferase 4 [Brassica napus]
BnaC05g16380D	2.0713	0.000126209	[QR]	--	Molecular Function: O-methyltransferase activity (GO:0008171);; Molecular Function: S-adenosylmethionine-dependent methyltransferase activity (GO:0008757);; Biological Process: aromatic compound biosynthetic process (GO:0019438);;	K22703|0.0|bna:106399204|K22703 IGMT; hydroxy-3-indolylmethylglucosinolate O-methyltransferase [EC:2.1.1.-]	[R]	General function prediction only	O-methyltransferase;; Dimerisation domain	Indole glucosinolate O-methyltransferase 4 OS=Arabidopsis thaliana OX=3702 GN=IGMT4 PE=1 SV=1	indole glucosinolate O-methyltransferase 4 [Brassica napus]
BnaC05g16880D	1.73246	0.000104583	--	--	Biological Process: mRNA splicing, via spliceosome (GO:0000398);; Molecular Function: RNA binding (GO:0003723);; Molecular Function: ATP-dependent RNA helicase activity (GO:0004004);; Molecular Function: ATP binding (GO:0005524);; Cellular Component: nucleus (GO:0005634);; Biological Process: regulation of gene expression (GO:0010468);; Biological Process: RNA secondary structure unwinding (GO:00…	--|0.0|bna:106400737|hypothetical protein	--	--	--	DEAD-box ATP-dependent RNA helicase 42 OS=Arabidopsis thaliana OX=3702 GN=RH42 PE=1 SV=2	uncharacterized protein BNAC05G16880D [Brassica napus]
BnaC05g20800D	1.51816	0.000197563	--	--	--	--|2e-41|rsz:108819599|hypothetical protein	--	--	--	--	BnaA09g28400D [Brassica napus]
BnaC05g23730D	1.50602	0.000123771	[C]	Energy production and conversion	Cellular Component: extracellular region (GO:0005576);; Cellular Component: cell wall (GO:0005618);; Cellular Component: vacuole (GO:0005773);; Cellular Component: plasmodesma (GO:0009506);; Molecular Function: oxidoreductase activity, acting on CH-OH group of donors (GO:0016614);; Molecular Function: flavin adenine dinucleotide binding (GO:0050660);;	--|0.0|bna:106407225|hypothetical protein	--	--	Berberine and berberine like;; FAD binding domain	Berberine bridge enzyme-like 12 OS=Arabidopsis thaliana OX=3702 GN=At1g30740 PE=2 SV=1	berberine bridge enzyme-like 12 [Brassica napus]
BnaC05g32080D	-7.8963	3.43878e-06	--	--	--	--|0.0|bna:106345891|hypothetical protein	--	--	Protein MS5	UPF0725 protein At1g23950 OS=Arabidopsis thaliana OX=3702 GN=At1g23950 PE=1 SV=1	BnaC05g32080D [Brassica napus]
BnaC05g34320D	-2.7345	4.42315e-06	[O]	Posttranslational modification, protein turnover, chaperones	Molecular Function: zinc ion binding (GO:0008270);; Cellular Component: integral component of membrane (GO:0016021);; Biological Process: proteasome-mediated ubiquitin-dependent protein catabolic process (GO:0043161);; Molecular Function: ubiquitin protein ligase activity (GO:0061630);;	K19040|1e-161|bna:106450008|K19040 ATL76S; E3 ubiquitin-protein ligase ATL10/75/76/77/78 [EC:2.3.2.27]	[O]	Posttranslational modification, protein turnover, chaperones	Ring finger domain;; RING-like zinc finger;; Zinc finger, C3HC4 type (RING finger);; RING-H2 zinc finger domain;; Zinc finger, C3HC4 type (RING finger)	RING-H2 finger protein ATL78 OS=Arabidopsis thaliana OX=3702 GN=ATL78 PE=2 SV=1	RING-H2 finger protein ATL78 [Brassica napus]
BnaC05g41870D	-2.30795	6.57184e-05	[GC]	--	--	--|0.0|boe:106292717|hypothetical protein	[GC]	--	UDP-glucoronosyl and UDP-glucosyl transferase	UDP-glycosyltransferase 76B1 OS=Arabidopsis thaliana OX=3702 GN=UGT76B1 PE=2 SV=1	PREDICTED: UDP-glycosyltransferase 76C2 [Brassica oleracea var. oleracea]
BnaC05g46390D	-2.306	0.0001481	[GEPR]	--	Molecular Function: carbohydrate:proton symporter activity (GO:0005351);; Molecular Function: glucose transmembrane transporter activity (GO:0005355);; Cellular Component: integral component of membrane (GO:0016021);; Biological Process: hexose transmembrane transport (GO:0035428);; Biological Process: glucose import (GO:0046323);;	--|0.0|boe:106296207|hypothetical protein	[R]	General function prediction only	Sugar (and other) transporter;; Major Facilitator Superfamily	Sugar transporter ERD6-like 12 OS=Arabidopsis thaliana OX=3702 GN=SUGTL5 PE=2 SV=1	PREDICTED: sugar transporter ERD6-like 12 [Brassica oleracea var. oleracea]
BnaC05g48690D	1.89652	4.02274e-06	[O]	Posttranslational modification, protein turnover, chaperones	Cellular Component: mitochondrion (GO:0005739);; Cellular Component: vacuole (GO:0005773);; Cellular Component: vacuolar membrane (GO:0005774);; Cellular Component: plasma membrane (GO:0005886);; Cellular Component: plasmodesma (GO:0009506);; Cellular Component: membrane (GO:0016020);; Biological Process: defense response to fungus (GO:0050832);;	--|0.0|brp:103870965|hypothetical protein	[C]	Energy production and conversion	SPFH domain / Band 7 family	Hypersensitive-induced response protein 3 OS=Arabidopsis thaliana OX=3702 GN=HIR3 PE=1 SV=1	PREDICTED: hypersensitive-induced response protein 3 [Brassica rapa]
BnaC06g00230D	1.06228	0.000214203	[P]	Inorganic ion transport and metabolism	Molecular Function: transporter activity (GO:0005215);; Biological Process: ion transport (GO:0006811);; Cellular Component: integral component of membrane (GO:0016021);; Biological Process: iron ion homeostasis (GO:0055072);;	K21398|0.0|bna:111208814|K21398 SLC11A2; natural resistance-associated macrophage protein 2	[P]	Inorganic ion transport and metabolism	Natural resistance-associated macrophage protein	Metal transporter Nramp2 OS=Arabidopsis thaliana OX=3702 GN=NRAMP2 PE=2 SV=1	metal transporter Nramp2 [Brassica napus]
BnaC06g03190D	5.03684	7.6485e-05	--	--	Molecular Function: protein serine/threonine kinase activity (GO:0004674);; Molecular Function: ATP binding (GO:0005524);; Cellular Component: plasma membrane (GO:0005886);; Cellular Component: integral component of membrane (GO:0016021);; Biological Process: defense response to bacterium (GO:0042742);;	--|0.0|bna:106424395|hypothetical protein	--	--	Carbohydrate-binding protein of the ER	Probable LRR receptor-like protein kinase At1g51890 OS=Arabidopsis thaliana OX=3702 GN=At1g51890 PE=2 SV=2	BnaC06g03190D [Brassica napus]
BnaC06g06180D	1.17631	2.68854e-05	--	--	--	--|0.0|bna:106451457|hypothetical protein	[O]	Posttranslational modification, protein turnover, chaperones	Ring finger domain;; RING-H2 zinc finger domain;; Zinc finger, C3HC4 type (RING finger);; RING-like zinc finger;; RING-type zinc-finger;; Zinc finger, C3HC4 type (RING finger)	Probable E3 ubiquitin-protein ligase ZFP1 OS=Oryza sativa subsp. japonica OX=39947 GN=ZFP1 PE=1 SV=1	probable E3 ubiquitin-protein ligase HIP1 [Brassica napus]
BnaC06g20760D	-1.23666	0.000240212	[E]	Amino acid transport and metabolism	Molecular Function: L-aspartate:2-oxoglutarate aminotransferase activity (GO:0004069);; Biological Process: L-phenylalanine biosynthetic process (GO:0009094);; Biological Process: aromatic amino acid family biosynthetic process, prephenate pathway (GO:0009095);; Cellular Component: chloroplast (GO:0009507);; Molecular Function: pyridoxal phosphate binding (GO:0030170);; Molecular Function: aspart…	--|0.0|bna:106368943|hypothetical protein	[E]	Amino acid transport and metabolism	Aminotransferase class I and II;; Aminotransferase class-V;; Cys/Met metabolism PLP-dependent enzyme;; DegT/DnrJ/EryC1/StrS aminotransferase family	Bifunctional aspartate aminotransferase and glutamate/aspartate-prephenate aminotransferase OS=Petunia hybrida OX=4102 PE=1 SV=1	uncharacterized protein LOC106368943 [Brassica napus]
BnaC06g21460D	5.99573	0.000131085	--	--	--	--|0.0|bna:106433165|hypothetical protein	--	--	Ulp1 protease family, C-terminal catalytic domain	--	uncharacterized protein LOC106366452 [Brassica napus]
BnaC06g30370D	-1.25309	9.5261e-05	--	--	Cellular Component: trans-Golgi network (GO:0005802);; Cellular Component: plasma membrane (GO:0005886);; Biological Process: phosphate ion transport (GO:0006817);; Cellular Component: integral component of membrane (GO:0016021);; Biological Process: cellular response to phosphate starvation (GO:0016036);;	--|0.0|bna:106402596|hypothetical protein	[U]	Intracellular trafficking, secretion, and vesicular transport	EXS family;; SPX domain	Phosphate transporter PHO1 homolog 1 OS=Arabidopsis thaliana OX=3702 GN=PHO1-H1 PE=2 SV=1	BnaC06g30370D [Brassica napus]
BnaC06g37160D	-2.0901	2.46525e-05	[O]	Posttranslational modification, protein turnover, chaperones	Molecular Function: zinc ion binding (GO:0008270);; Cellular Component: integral component of membrane (GO:0016021);; Biological Process: proteasome-mediated ubiquitin-dependent protein catabolic process (GO:0043161);; Molecular Function: ubiquitin protein ligase activity (GO:0061630);;	--|1e-137|bna:106404821|hypothetical protein	[O]	Posttranslational modification, protein turnover, chaperones	Ring finger domain;; RING-like zinc finger;; Zinc finger, C3HC4 type (RING finger);; RING-H2 zinc finger domain;; Zinc finger, C3HC4 type (RING finger);; Anaphase-promoting complex subunit 11 RING-H2 finger	RING-H2 finger protein ATL8 OS=Arabidopsis thaliana OX=3702 GN=ATL8 PE=2 SV=2	RING-H2 finger protein ATL8 [Brassica napus]
BnaC06g38430D	-1.27198	0.000108102	--	--	Molecular Function: DNA-binding transcription factor activity (GO:0003700);; Cellular Component: nucleus (GO:0005634);; Biological Process: transcription, DNA-templated (GO:0006351);; Biological Process: defense response to bacterium (GO:0042742);; Molecular Function: sequence-specific DNA binding (GO:0043565);;	K14431|0.0|boe:106298322|K14431 TGA; transcription factor TGA	--	--	Seed dormancy control;; bZIP transcription factor;; Basic region leucine zipper	Transcription factor TGA7 OS=Arabidopsis thaliana OX=3702 GN=TGA7 PE=1 SV=1	PREDICTED: transcription factor TGA7 [Brassica oleracea var. oleracea]
BnaC06g38640D	-1.26147	0.000130934	[R]	General function prediction only	Cellular Component: cell (GO:0005623);; Biological Process: response to osmotic stress (GO:0006970);; Biological Process: auxin-activated signaling pathway (GO:0009734);; Biological Process: brassinosteroid mediated signaling pathway (GO:0009742);; Biological Process: leaf vascular tissue pattern formation (GO:0010305);; Biological Process: cell redox homeostasis (GO:0045454);;	--|0.0|boe:106298621|hypothetical protein	[R]	General function prediction only	Tetratricopeptide repeat;; Tetratricopeptide repeat;; TPR repeat;; Tetratricopeptide repeat;; Tetratricopeptide repeat;; Tetratricopeptide repeat;; Tetratricopeptide repeat	Inactive TPR repeat-containing thioredoxin TTL3 OS=Arabidopsis thaliana OX=3702 GN=TTL3 PE=1 SV=2	PREDICTED: inactive TPR repeat-containing thioredoxin TTL3 [Brassica oleracea var. oleracea]
BnaC06g43410D	-5.97161	8.12268e-05	--	--	Molecular Function: DNA binding (GO:0003677);; Molecular Function: DNA-binding transcription factor activity (GO:0003700);; Cellular Component: nucleus (GO:0005634);; Biological Process: transcription, DNA-templated (GO:0006351);; Biological Process: multidimensional cell growth (GO:0009825);; Biological Process: fruit ripening (GO:0009835);; Biological Process: flower development (GO:0009908);; …	--|0.0|boe:106298351|hypothetical protein	--	--	No apical meristem (NAM) protein	NAC transcription factor 29 OS=Arabidopsis thaliana OX=3702 GN=NAC029 PE=2 SV=1	BnaC06g43410D [Brassica napus]
BnaC07g00690D	2.50839	6.52008e-08	--	--	Molecular Function: motor activity (GO:0003774);; Molecular Function: ATP binding (GO:0005524);; Cellular Component: myosin complex (GO:0016459);; Biological Process: actin filament-based movement (GO:0030048);;	K10357|0.0|bna:106387350|K10357 MYO5; myosin V	[Z]	Cytoskeleton	Myosin head (motor domain);; DIL domain;; IQ calmodulin-binding motif;; Myosin N-terminal SH3-like domain	Myosin-13 OS=Arabidopsis thaliana OX=3702 GN=XI-G PE=3 SV=1	myosin-13-like isoform X2 [Brassica napus]
BnaC07g00710D	1.74417	1.20851e-07	--	--	Molecular Function: DNA binding (GO:0003677);; Molecular Function: metal ion binding (GO:0046872);;	--|0.0|bna:106387352|hypothetical protein	[R]	General function prediction only	DRG Family Regulatory Proteins, Tma46	Zinc finger CCCH domain-containing protein 21 OS=Arabidopsis thaliana OX=3702 GN=At2g20280 PE=4 SV=1	zinc finger CCCH domain-containing protein 21 [Brassica napus]
BnaC07g00720D	2.14764	2.54911e-06	[O]	Posttranslational modification, protein turnover, chaperones	Molecular Function: electron transfer activity (GO:0009055);; Cellular Component: chloroplast (GO:0009507);; Molecular Function: protein disulfide oxidoreductase activity (GO:0015035);; Biological Process: cell redox homeostasis (GO:0045454);; Molecular Function: metal ion binding (GO:0046872);; Molecular Function: 2 iron, 2 sulfur cluster binding (GO:0051537);;	K03676|1e-120|boe:106301207|K03676 grxC; glutaredoxin 3	[O]	Posttranslational modification, protein turnover, chaperones	Glutaredoxin	Monothiol glutaredoxin-S12, chloroplastic OS=Arabidopsis thaliana OX=3702 GN=GRXS12 PE=1 SV=2	PREDICTED: monothiol glutaredoxin-S12, chloroplastic-like [Brassica oleracea var. oleracea]
BnaC07g11600D	-5.07795	4.03913e-05	[J]	Translation, ribosomal structure and biogenesis	--	--|1e-104|boe:106313511|hypothetical protein	[R]	General function prediction only	Translin family	--	BnaC04g13920D [Brassica napus]
BnaC07g16220D	-1.13146	0.000192536	--	--	Molecular Function: transferase activity, transferring acyl groups other than amino-acyl groups (GO:0016747);;	--|0.0|boe:106301375|hypothetical protein	--	--	Transferase family	Uncharacterized acetyltransferase At3g50280 OS=Arabidopsis thaliana OX=3702 GN=At3g50280 PE=3 SV=1	BnaC07g16220D [Brassica napus]
BnaC07g16290D	2.74735	0.000228605	--	--	Molecular Function: DNA binding (GO:0003677);; Molecular Function: DNA-binding transcription factor activity (GO:0003700);; Cellular Component: nucleus (GO:0005634);; Biological Process: transcription, DNA-templated (GO:0006351);; Biological Process: fruit dehiscence (GO:0010047);;	--|1e-153|bna:106390344|hypothetical protein	--	--	Helix-loop-helix DNA-binding domain	Transcription factor ALC OS=Arabidopsis thaliana OX=3702 GN=ALC PE=2 SV=1	transcription factor ALC isoform X1 [Brassica napus]
BnaC07g21000D	-1.62845	2.69854e-06	--	--	Biological Process: transport (GO:0006810);; Cellular Component: plasmodesma (GO:0009506);; Cellular Component: integral component of membrane (GO:0016021);; Biological Process: viral process (GO:0016032);;	--|0.0|boe:106302141|hypothetical protein	--	--	Salt stress response/antifungal	Cysteine-rich repeat secretory protein 12 OS=Arabidopsis thaliana OX=3702 GN=CRRSP12 PE=1 SV=2	BnaC07g21000D [Brassica napus]
BnaC07g26690D	-2.36862	0.00013875	[O]	Posttranslational modification, protein turnover, chaperones	Cellular Component: nucleus (GO:0005634);; Cellular Component: cytoplasm (GO:0005737);; Biological Process: protein sumoylation (GO:0016925);; Molecular Function: protein tag (GO:0031386);;	--|0.0|bna:106352283|hypothetical protein	[O]	Posttranslational modification, protein turnover, chaperones	PUB domain	Putative small ubiquitin-related modifier 6 OS=Arabidopsis thaliana OX=3702 GN=SUMO6 PE=1 SV=1	UBX domain-containing protein 1-like isoform X1 [Brassica napus]
BnaC07g27220D	-2.94779	1.15431e-05	--	--	Molecular Function: DNA-binding transcription factor activity (GO:0003700);; Cellular Component: nucleus (GO:0005634);; Biological Process: transcription, DNA-templated (GO:0006351);; Biological Process: regulation of cellular amino acid metabolic process (GO:0006521);; Biological Process: response to osmotic stress (GO:0006970);; Biological Process: cellular response to starvation (GO:0009267);;…	--|1e-95|bna:106376574|hypothetical protein	--	--	bZIP transcription factor;; Basic region leucine zipper	Basic leucine zipper 1 OS=Arabidopsis thaliana OX=3702 GN=BZIP1 PE=1 SV=1	basic leucine zipper 1 [Brassica napus]
BnaC07g28710D	-1.75465	0.000231332	--	--	Cellular Component: cytoplasm (GO:0005737);; Biological Process: metal ion transport (GO:0030001);; Molecular Function: transition metal ion binding (GO:0046914);; Biological Process: cellular transition metal ion homeostasis (GO:0046916);;	--|4e-84|bna:106348722|hypothetical protein	[P]	Inorganic ion transport and metabolism	Heavy-metal-associated domain	Heavy metal-associated isoprenylated plant protein 43 OS=Arabidopsis thaliana OX=3702 GN=HIPP43 PE=2 SV=1	heavy metal-associated isoprenylated plant protein 2-like [Brassica napus]
BnaC07g31610D	-1.96958	0.000255911	--	--	--	--|1e-176|bna:106407443|hypothetical protein	--	--	Lateral organ boundaries (LOB) domain	LOB domain-containing protein 38 OS=Arabidopsis thaliana OX=3702 GN=LBD38 PE=1 SV=1	LOB domain-containing protein 38-like [Brassica napus]
BnaC07g35610D	-3.82708	7.85688e-06	--	--	Cellular Component: cytoplasm (GO:0005737);; Cellular Component: cytoskeleton (GO:0005856);; Molecular Function: zinc ion binding (GO:0008270);; Molecular Function: actin filament binding (GO:0051015);; Biological Process: actin filament bundle assembly (GO:0051017);;	K09377|1e-157|boe:106308024|K09377 CSRP; cysteine and glycine-rich protein	[TZ]	--	LIM domain	LIM domain-containing protein PLIM2b OS=Arabidopsis thaliana OX=3702 GN=PLIM2B PE=1 SV=1	PREDICTED: LIM domain-containing protein PLIM2b-like [Brassica oleracea var. oleracea]
BnaC07g37200D	-1.70843	0.00024552	[J]	Translation, ribosomal structure and biogenesis	Molecular Function: tRNA binding (GO:0000049);; Molecular Function: aminoacyl-tRNA editing activity (GO:0002161);; Molecular Function: isoleucine-tRNA ligase activity (GO:0004822);; Molecular Function: ATP binding (GO:0005524);; Cellular Component: cytoplasm (GO:0005737);; Cellular Component: cytosol (GO:0005829);; Biological Process: isoleucyl-tRNA aminoacylation (GO:0006428);; Biological Proces…	K01870|0.0|bna:106390566|K01870 IARS; isoleucyl-tRNA synthetase [EC:6.1.1.5]	[J]	Translation, ribosomal structure and biogenesis	tRNA synthetases class I (I, L, M and V);; Anticodon-binding domain of tRNA;; tRNA synthetases class I (M)	Isoleucine--tRNA ligase, cytoplasmic OS=Arabidopsis thaliana OX=3702 GN=At4g10320 PE=2 SV=1	PREDICTED: isoleucine--tRNA ligase, cytoplasmic-like [Brassica oleracea var. oleracea]
BnaC07g40160D	-2.88886	0.000299999	--	--	Molecular Function: iron ion binding (GO:0005506);; Cellular Component: cytoplasm (GO:0005737);; Biological Process: inositol catabolic process (GO:0019310);; Biological Process: L-ascorbic acid biosynthetic process (GO:0019853);; Molecular Function: inositol oxygenase activity (GO:0050113);;	K00469|0.0|boe:106306052|K00469 MIOX; inositol oxygenase [EC:1.13.99.1]	[R]	General function prediction only	Myo-inositol oxygenase	Inositol oxygenase 4 OS=Arabidopsis thaliana OX=3702 GN=MIOX4 PE=2 SV=1	BnaA03g47910D [Brassica napus]
BnaC07g45430D	-2.37838	0.000165365	[QR]	--	--	--|0.0|bna:106428744|hypothetical protein	[R]	General function prediction only	O-methyltransferase;; Dimerisation domain	Acetylserotonin O-methyltransferase OS=Arabidopsis thaliana OX=3702 GN=ASMT PE=1 SV=1	xanthohumol 4&apos;-O-methyltransferase-like [Brassica napus]
BnaC07g46580D	-2.14793	3.15314e-07	--	--	--	--|1e-169|boe:106303795|hypothetical protein	--	--	Lateral organ boundaries (LOB) domain	LOB domain-containing protein 39 OS=Arabidopsis thaliana OX=3702 GN=LBD39 PE=2 SV=1	PREDICTED: LOB domain-containing protein 39-like [Brassica oleracea var. oleracea]
BnaC07g46940D	-1.81413	5.09767e-05	--	--	Molecular Function: DNA binding (GO:0003677);; Molecular Function: DNA-binding transcription factor activity (GO:0003700);; Cellular Component: nucleus (GO:0005634);; Biological Process: transcription, DNA-templated (GO:0006351);; Biological Process: ethylene-activated signaling pathway (GO:0009873);;	--|0.0|bna:106411306|hypothetical protein	--	--	AP2 domain	Ethylene-responsive transcription factor ERF060 OS=Arabidopsis thaliana OX=3702 GN=ERF060 PE=2 SV=1	ethylene-responsive transcription factor ERF060-like [Brassica napus]
BnaC07g47650D	-1.50866	0.000262837	[KAD]	--	Molecular Function: RNA polymerase II transcription factor activity, sequence-specific DNA binding (GO:0000981);; Molecular Function: transcription factor activity, RNA polymerase II transcription factor recruiting (GO:0001135);; Molecular Function: DNA binding (GO:0003677);; Molecular Function: DNA-binding transcription factor activity (GO:0003700);; Cellular Component: nucleus (GO:0005634);; Bi…	K09422|0.0|boe:106304159|K09422 MYBP; transcription factor MYB, plant	[K]	Transcription	Myb-like DNA-binding domain;; Myb-like DNA-binding domain	Transcription repressor MYB4 OS=Arabidopsis thaliana OX=3702 GN=MYB4 PE=1 SV=1	PREDICTED: transcription repressor MYB4 [Brassica oleracea var. oleracea]
BnaC07g47900D	2.62264	2.31761e-06	[V]	Defense mechanisms	Cellular Component: plasma membrane (GO:0005886);; Molecular Function: drug transmembrane transporter activity (GO:0015238);; Molecular Function: antiporter activity (GO:0015297);; Biological Process: cadmium ion transport (GO:0015691);; Cellular Component: integral component of membrane (GO:0016021);; Biological Process: sequestering of metal ion (GO:0051238);;	K03327|1e-164|bna:106364358|K03327 TC.MATE; multidrug resistance protein, MATE family	[R]	General function prediction only	MatE	Protein DETOXIFICATION 1 OS=Arabidopsis thaliana OX=3702 GN=DTX1 PE=2 SV=1	BnaC07g47900D [Brassica napus]
BnaC08g03040D	-2.45508	0.000193968	[O]	Posttranslational modification, protein turnover, chaperones	Molecular Function: zinc ion binding (GO:0008270);; Cellular Component: integral component of membrane (GO:0016021);; Biological Process: proteasome-mediated ubiquitin-dependent protein catabolic process (GO:0043161);; Molecular Function: ubiquitin protein ligase activity (GO:0061630);;	K19040|1e-156|bna:106419672|K19040 ATL76S; E3 ubiquitin-protein ligase ATL10/75/76/77/78 [EC:2.3.2.27]	[O]	Posttranslational modification, protein turnover, chaperones	Ring finger domain;; RING-like zinc finger;; RING-H2 zinc finger domain;; Zinc finger, C3HC4 type (RING finger);; Zinc finger, C3HC4 type (RING finger)	RING-H2 finger protein ATL78 OS=Arabidopsis thaliana OX=3702 GN=ATL78 PE=2 SV=1	BnaA08g02820D [Brassica napus]
BnaC08g03380D	-1.91174	7.1638e-05	--	--	--	--|0.0|boe:106318681|hypothetical protein	--	--	Protein of unknown function (DUF616)	--	PREDICTED: uncharacterized protein LOC106318681 [Brassica oleracea var. oleracea]
BnaC08g11980D	-2.79885	1.80229e-06	--	--	--	--|0.0|bna:106361321|hypothetical protein	--	--	--	--	BnaC08g11980D [Brassica napus]
BnaC08g13270D	-1.46524	0.000212476	[I]	Lipid transport and metabolism	Molecular Function: mRNA binding (GO:0003729);; Molecular Function: 3-hydroxyacyl-CoA dehydrogenase activity (GO:0003857);; Molecular Function: dodecenoyl-CoA delta-isomerase activity (GO:0004165);; Molecular Function: enoyl-CoA hydratase activity (GO:0004300);; Cellular Component: cell wall (GO:0005618);; Cellular Component: peroxisome (GO:0005777);; Biological Process: fatty acid beta-oxidation…	K10527|0.0|boe:106312132|K10527 MFP2; enoyl-CoA hydratase/3-hydroxyacyl-CoA dehydrogenase [EC:4.2.1.17 1.1.1.35 1.1.1.211]	[I]	Lipid transport and metabolism	3-hydroxyacyl-CoA dehydrogenase, NAD binding domain;; Enoyl-CoA hydratase/isomerase;; 3-hydroxyacyl-CoA dehydrogenase, C-terminal domain;; Enoyl-CoA hydratase/isomerase	Peroxisomal fatty acid beta-oxidation multifunctional protein AIM1 OS=Arabidopsis thaliana OX=3702 GN=AIM1 PE=1 SV=1	PREDICTED: peroxisomal fatty acid beta-oxidation multifunctional protein AIM1 [Brassica oleracea var. oleracea]
BnaC08g13970D	-4.92179	5.37396e-05	[EH]	--	Biological Process: isoleucine biosynthetic process (GO:0009097);; Biological Process: leucine biosynthetic process (GO:0009098);; Biological Process: valine biosynthetic process (GO:0009099);; Cellular Component: chloroplast (GO:0009507);; Molecular Function: L-leucine transaminase activity (GO:0052654);; Molecular Function: L-valine transaminase activity (GO:0052655);; Molecular Function: L-iso…	K00826|0.0|bna:106453117|K00826 E2.6.1.42; branched-chain amino acid aminotransferase [EC:2.6.1.42]	[E]	Amino acid transport and metabolism	Amino-transferase class IV	Branched-chain-amino-acid aminotransferase 2, chloroplastic OS=Arabidopsis thaliana OX=3702 GN=BCAT2 PE=1 SV=1	BnaC08g13970D [Brassica napus]
BnaC08g34560D	-3.34073	3.5256e-05	--	--	Biological Process: auxin homeostasis (GO:0010252);; Molecular Function: indole-3-acetic acid amido synthetase activity (GO:0010279);;	K14487|0.0|boe:106310473|K14487 GH3; auxin responsive GH3 gene family	--	--	GH3 auxin-responsive promoter	Indole-3-acetic acid-amido synthetase GH3.3 OS=Arabidopsis thaliana OX=3702 GN=GH3.3 PE=1 SV=1	PREDICTED: indole-3-acetic acid-amido synthetase GH3.3 [Brassica oleracea var. oleracea]
BnaC08g36300D	-6.3237	2.29098e-06	[E]	Amino acid transport and metabolism	Molecular Function: L-tyrosine:2-oxoglutarate aminotransferase activity (GO:0004838);; Cellular Component: cytosol (GO:0005829);; Biological Process: cellular amino acid metabolic process (GO:0006520);; Biological Process: L-phenylalanine catabolic process (GO:0006559);; Biological Process: tyrosine catabolic process (GO:0006572);; Biological Process: biosynthetic process (GO:0009058);; Molecular…	K00815|0.0|boe:106307600|K00815 TAT; tyrosine aminotransferase [EC:2.6.1.5]	[E]	Amino acid transport and metabolism	Aminotransferase class I and II;; Beta-eliminating lyase	Tyrosine aminotransferase OS=Arabidopsis thaliana OX=3702 GN=TAT PE=2 SV=1	PREDICTED: tyrosine aminotransferase-like [Brassica oleracea var. oleracea]
BnaC08g38140D	2.36681	0.000296919	--	--	--	--|1e-103|boe:106310001|hypothetical protein	--	--	--	--	PREDICTED: uncharacterized protein LOC106310001 [Brassica oleracea var. oleracea]
BnaC08g39080D	-5.68209	2.01089e-05	[R]	General function prediction only	--	--|0.0|bna:106411602|hypothetical protein	--	--	Peptidase C26;; Glutamine amidotransferase class-I	Putative glutamine amidotransferase GAT1_2.1 OS=Arabidopsis thaliana OX=3702 GN=GAT1_2.1 PE=2 SV=1	uncharacterized protein LOC106411602 [Brassica napus]
BnaC08g40330D	2.92026	5.42772e-05	[G]	Carbohydrate transport and metabolism	Molecular Function: glyceraldehyde-3-phosphate dehydrogenase (NAD+) (phosphorylating) activity (GO:0004365);; Cellular Component: cytoplasm (GO:0005737);; Biological Process: glucose metabolic process (GO:0006006);; Biological Process: glycolytic process (GO:0006096);; Molecular Function: NADP binding (GO:0050661);; Molecular Function: NAD binding (GO:0051287);;	K00134|0.0|bna:106415413|K00134 GAPDH; glyceraldehyde 3-phosphate dehydrogenase [EC:1.2.1.12]	[G]	Carbohydrate transport and metabolism	Glyceraldehyde 3-phosphate dehydrogenase, C-terminal domain;; Glyceraldehyde 3-phosphate dehydrogenase, NAD binding domain	Glyceraldehyde-3-phosphate dehydrogenase, cytosolic OS=Sinapis alba OX=3728 GN=GAPC PE=2 SV=2	BnaC08g40330D [Brassica napus]
BnaC08g48630D	1.12969	8.42796e-07	[KAD]	--	--	K09422|0.0|boe:106307571|K09422 MYBP; transcription factor MYB, plant	[K]	Transcription	Myb-like DNA-binding domain;; Myb-like DNA-binding domain	Transcription factor MYB77 OS=Arabidopsis thaliana OX=3702 GN=MYB77 PE=1 SV=1	BnaC08g48630D [Brassica napus]
BnaC09g01070D	1.34682	6.03078e-05	[O]	Posttranslational modification, protein turnover, chaperones	Molecular Function: serine-type endopeptidase activity (GO:0004252);; Cellular Component: extracellular region (GO:0005576);; Cellular Component: cell wall (GO:0005618);; Cellular Component: plant-type cell wall (GO:0009505);; Biological Process: seed coat development (GO:0010214);; Cellular Component: apoplast (GO:0048046);; Biological Process: mucilage metabolic process involved in seed coat de…	--|0.0|bna:106411951|hypothetical protein	--	--	Subtilase family;; Peptidase inhibitor I9;; PA domain	Subtilisin-like protease SBT1.7 OS=Arabidopsis thaliana OX=3702 GN=SBT1.7 PE=1 SV=1	BnaC09g01070D [Brassica napus]
BnaC09g07930D	-3.00875	1.81741e-05	--	--	--	--|0.0|boe:106316318|hypothetical protein	[TZ]	--	Protein DA1;; LIM domain	Protein DA1-related 3 OS=Arabidopsis thaliana OX=3702 GN=DAR3 PE=4 SV=2	PREDICTED: protein DA1-related 3-like [Brassica oleracea var. oleracea]
BnaC09g11880D	-2.04382	3.00005e-05	--	--	Molecular Function: guiding stereospecific synthesis activity (GO:0042349);; Cellular Component: apoplast (GO:0048046);; Biological Process: (-)-pinoresinol biosynthetic process (GO:1901599);;	--|1e-131|boe:106316779|hypothetical protein	--	--	Dirigent-like protein	Dirigent protein 5 OS=Arabidopsis thaliana OX=3702 GN=DIR5 PE=2 SV=1	PREDICTED: dirigent protein 5 [Brassica oleracea var. oleracea]
BnaC09g20720D	2.01688	0.000183896	--	--	--	K01800|2e-54|bna:106416510|K01800 maiA; maleylacetoacetate isomerase [EC:5.2.1.2]	--	--	--	--	BnaC09g20720D [Brassica napus]
BnaC09g21030D	-4.05977	2.55648e-05	--	--	Molecular Function: acyl-CoA dehydrogenase activity (GO:0003995);; Cellular Component: peroxisome (GO:0005777);; Biological Process: fatty acid metabolic process (GO:0006631);; Biological Process: root hair elongation (GO:0048767);; Molecular Function: flavin adenine dinucleotide binding (GO:0050660);;	--|1e-109|bna:106417112|hypothetical protein	[R]	General function prediction only	--	Probable acyl-CoA dehydrogenase IBR3 OS=Arabidopsis thaliana OX=3702 GN=IBR3 PE=1 SV=1	BnaC09g21030D [Brassica napus]
BnaC09g26830D	-1.73454	0.00015304	--	--	--	--|0.0|boe:106318681|hypothetical protein	--	--	Protein of unknown function (DUF616)	--	PREDICTED: uncharacterized protein LOC106318681 [Brassica oleracea var. oleracea]
BnaC09g33470D	-1.73942	1.92522e-05	--	--	Biological Process: meiotic spindle organization (GO:0000212);; Cellular Component: nucleus (GO:0005634);; Cellular Component: cytoplasm (GO:0005737);; Cellular Component: spindle (GO:0005819);; Biological Process: chromosome segregation (GO:0007059);; Biological Process: male meiotic nuclear division (GO:0007140);; Biological Process: embryo sac development (GO:0009553);; Biological Process: pol…	--|0.0|bna:106426085|hypothetical protein	--	--	--	Protein MULTIPOLAR SPINDLE 1 OS=Arabidopsis thaliana OX=3702 GN=MPS1 PE=2 SV=2	BnaC09g33470D [Brassica napus]
BnaC09g45480D	2.14194	9.1199e-05	--	--	--	--|1e-110|brp:103846755|hypothetical protein	--	--	--	--	PREDICTED: uncharacterized protein LOC103846755 [Brassica rapa]
BnaC09g47240D	3.71486	2.06655e-07	[C]	Energy production and conversion	Molecular Function: aldehyde dehydrogenase (NAD) activity (GO:0004029);; Molecular Function: aldehyde dehydrogenase [NAD(P)+] activity (GO:0004030);; Cellular Component: endoplasmic reticulum (GO:0005783);; Biological Process: cellular aldehyde metabolic process (GO:0006081);; Cellular Component: membrane (GO:0016020);;	K00128|3e-39|rsz:108827335|K00128 ALDH; aldehyde dehydrogenase (NAD+) [EC:1.2.1.3]	[C]	Energy production and conversion	--	Aldehyde dehydrogenase family 3 member F1 OS=Arabidopsis thaliana OX=3702 GN=ALDH3F1 PE=2 SV=2	BnaC09g47240D [Brassica napus]
BnaC09g51520D	-1.22651	1.27065e-05	--	--	Cellular Component: cytoplasm (GO:0005737);; Biological Process: metal ion transport (GO:0030001);; Molecular Function: transition metal ion binding (GO:0046914);; Biological Process: cellular transition metal ion homeostasis (GO:0046916);;	--|0.0|boe:106315666|hypothetical protein	[P]	Inorganic ion transport and metabolism	Heavy-metal-associated domain	Heavy metal-associated isoprenylated plant protein 35 OS=Arabidopsis thaliana OX=3702 GN=HIPP35 PE=2 SV=1	BnaC09g51520D [Brassica napus]
BnaC09g52280D	3.49084	0.000278744	[E]	Amino acid transport and metabolism	Molecular Function: glutamate decarboxylase activity (GO:0004351);; Cellular Component: nucleus (GO:0005634);; Cellular Component: cytosol (GO:0005829);; Biological Process: glutamate metabolic process (GO:0006536);; Molecular Function: pyridoxal phosphate binding (GO:0030170);;	K01580|0.0|bna:106417763|K01580 E4.1.1.15; glutamate decarboxylase [EC:4.1.1.15]	[E]	Amino acid transport and metabolism	Pyridoxal-dependent decarboxylase conserved domain	Glutamate decarboxylase 4 OS=Arabidopsis thaliana OX=3702 GN=GAD4 PE=1 SV=1	glutamate decarboxylase 4-like [Brassica napus]
BnaC09g54190D	-1.72394	2.85977e-07	--	--	Molecular Function: DNA binding (GO:0003677);; Molecular Function: DNA-binding transcription factor activity (GO:0003700);; Cellular Component: nucleus (GO:0005634);; Biological Process: transcription, DNA-templated (GO:0006351);;	--|0.0|bna:106391347|hypothetical protein	--	--	MYB-CC type transfactor, LHEQLE motif;; Myb-like DNA-binding domain	Myb-related protein 1 OS=Arabidopsis thaliana OX=3702 GN=MYR1 PE=1 SV=1	BnaC09g54190D [Brassica napus]
BnaCnng01700D	4.94715	4.41012e-06	[S]	Function unknown	Cellular Component: plant-type vacuole membrane (GO:0009705);; Molecular Function: malate transmembrane transporter activity (GO:0015140);; Cellular Component: integral component of membrane (GO:0016021);;	--|0.0|boe:106317752|hypothetical protein	[R]	General function prediction only	Aluminium activated malate transporter;; Fusaric acid resistance protein-like;; Fusaric acid resistance protein family	Aluminum-activated malate transporter 10 OS=Arabidopsis thaliana OX=3702 GN=ALMT10 PE=3 SV=2	PREDICTED: LOW QUALITY PROTEIN: aluminum-activated malate transporter 10 [Brassica oleracea var. oleracea]
BnaCnng03770D	1.86349	8.44724e-05	--	--	Molecular Function: Rho guanyl-nucleotide exchange factor activity (GO:0005089);; Cellular Component: cytosol (GO:0005829);; Cellular Component: plasma membrane (GO:0005886);;	--|0.0|bna:106433552|hypothetical protein	--	--	PRONE (Plant-specific Rop nucleotide exchanger)	Rop guanine nucleotide exchange factor 7 OS=Arabidopsis thaliana OX=3702 GN=ROPGEF7 PE=1 SV=1	BnaCnng03770D [Brassica napus]
BnaCnng04240D	2.19176	4.17884e-05	--	--	Cellular Component: plasma membrane (GO:0005886);; Biological Process: defense response to fungus, incompatible interaction (GO:0009817);; Cellular Component: integral component of membrane (GO:0016021);;	K08472|0.0|boe:106342313|K08472 MLO; mlo protein	--	--	Mlo family	MLO-like protein 6 OS=Arabidopsis thaliana OX=3702 GN=MLO6 PE=2 SV=2	PREDICTED: MLO-like protein 6 isoform X2 [Brassica oleracea var. oleracea]
BnaCnng06500D	1.76982	0.00029941	[GEPR]	--	Molecular Function: carbohydrate:proton symporter activity (GO:0005351);; Molecular Function: glucose transmembrane transporter activity (GO:0005355);; Cellular Component: endoplasmic reticulum (GO:0005783);; Biological Process: response to water deprivation (GO:0009414);; Biological Process: response to salt stress (GO:0009651);; Biological Process: response to abscisic acid (GO:0009737);; Biolo…	K08145|0.0|bna:106453180|K08145 SLC2A8; MFS transporter, SP family, solute carrier family 2 (facilitated glucose transporter), member 8	[R]	General function prediction only	Sugar (and other) transporter;; Major Facilitator Superfamily	Sugar transporter ERD6 OS=Arabidopsis thaliana OX=3702 GN=ERD6 PE=1 SV=3	BnaCnng06500D [Brassica napus]
BnaCnng08280D	-1.95829	0.000216955	--	--	Molecular Function: inorganic anion exchanger activity (GO:0005452);; Cellular Component: plasma membrane (GO:0005886);; Cellular Component: integral component of plasma membrane (GO:0005887);; Molecular Function: anion:anion antiporter activity (GO:0015301);; Biological Process: borate transport (GO:0046713);; Biological Process: regulation of intracellular pH (GO:0051453);; Biological Process: …	--|0.0|bna:106376640|hypothetical protein	[P]	Inorganic ion transport and metabolism	HCO3- transporter family	Boron transporter 4 OS=Arabidopsis thaliana OX=3702 GN=BOR4 PE=2 SV=1	boron transporter 4 [Brassica napus]
BnaCnng17430D	6.83528	4.24127e-05	--	--	--	--	--	--	--	--	BnaCnng17430D [Brassica napus]
BnaCnng18640D	-3.74577	8.07001e-05	--	--	Molecular Function: polygalacturonase activity (GO:0004650);; Cellular Component: extracellular region (GO:0005576);; Cellular Component: cell wall (GO:0005618);; Biological Process: metabolic process (GO:0008152);; Biological Process: microsporogenesis (GO:0009556);; Biological Process: pollen exine formation (GO:0010584);; Biological Process: cell wall organization (GO:0071555);;	--|0.0|bna:106365935|hypothetical protein	--	--	Pectate lyase superfamily protein	Polygalacturonase QRT3 OS=Arabidopsis thaliana OX=3702 GN=QRT3 PE=2 SV=1	polygalacturonase QRT3-like isoform X1 [Brassica napus]
BnaCnng27480D	-2.94035	0.000251254	[M]	Cell wall/membrane/envelope biogenesis	Cellular Component: cytoplasm (GO:0005737);; Molecular Function: methyltransferase activity (GO:0008168);;	K00574|1e-156|boe:106328431|K00574 cfa; cyclopropane-fatty-acyl-phospholipid synthase [EC:2.1.1.79]	--	--	Mycolic acid cyclopropane synthetase;; Methyltransferase domain;; Methyltransferase domain;; Methyltransferase domain;; Methyltransferase domain;; Methyltransferase domain;; Methyltransferase small domain;; Nodulation protein S (NodS)	Pavine N-methyltransferase OS=Thalictrum flavum subsp. glaucum OX=150095 PE=1 SV=1	BnaCnng27480D [Brassica napus]
BnaCnng35670D	-5.1858	0.000150478	--	--	--	--|1e-97|bna:106396438|hypothetical protein	--	--	Replication factor-A C terminal domain	--	BnaCnng35670D [Brassica napus]
BnaCnng37060D	2.69024	8.79246e-05	[GEPR]	--	Molecular Function: inorganic phosphate transmembrane transporter activity (GO:0005315);; Cellular Component: plasma membrane (GO:0005886);; Cellular Component: integral component of plasma membrane (GO:0005887);; Biological Process: phosphate ion transport (GO:0006817);; Molecular Function: symporter activity (GO:0015293);; Molecular Function: transmembrane transporter activity (GO:0022891);;	K08176|0.0|boe:106304107|K08176 PHO84; MFS transporter, PHS family, inorganic phosphate transporter	[P]	Inorganic ion transport and metabolism	Sugar (and other) transporter;; Major Facilitator Superfamily	Probable inorganic phosphate transporter 1-3 OS=Arabidopsis thaliana OX=3702 GN=PHT1-3 PE=2 SV=1	BnaCnng37060D [Brassica napus]
BnaCnng47410D	-3.39645	0.00032058	[C]	Energy production and conversion	Molecular Function: 3-methyl-2-oxobutanoate dehydrogenase (2-methylpropanoyl-transferring) activity (GO:0003863);; Cellular Component: mitochondrial matrix (GO:0005759);; Biological Process: response to absence of light (GO:0009646);; Biological Process: response to sucrose (GO:0009744);; Biological Process: cellular response to sucrose starvation (GO:0043617);; Molecular Function: metal ion bind…	K00166|0.0|bna:106376446|K00166 BCKDHA; 2-oxoisovalerate dehydrogenase E1 component alpha subunit [EC:1.2.4.4]	[C]	Energy production and conversion	Dehydrogenase E1 component;; 1-deoxy-D-xylulose-5-phosphate synthase	2-oxoisovalerate dehydrogenase subunit alpha 1, mitochondrial OS=Arabidopsis thaliana OX=3702 GN=At1g21400 PE=2 SV=1	2-oxoisovalerate dehydrogenase subunit alpha 1, mitochondrial [Brassica napus]
BnaCnng51680D	-11.0944	2.68968e-08	[Z]	Cytoskeleton	Biological Process: microtubule cytoskeleton organization (GO:0000226);; Molecular Function: GTPase activity (GO:0003924);; Molecular Function: structural constituent of cytoskeleton (GO:0005200);; Molecular Function: GTP binding (GO:0005525);; Cellular Component: cell wall (GO:0005618);; Cellular Component: nucleolus (GO:0005730);; Cellular Component: vacuole (GO:0005773);; Cellular Component: c…	K07374|0.0|rsz:108862207|K07374 TUBA; tubulin alpha	[Z]	Cytoskeleton	Tubulin/FtsZ family, GTPase domain;; Tubulin C-terminal domain	Tubulin alpha-6 chain OS=Arabidopsis thaliana OX=3702 GN=TUBA6 PE=1 SV=1	BnaCnng51680D [Brassica napus]
BnaCnng61850D	-3.79441	7.1874e-06	[C]	Energy production and conversion	Cellular Component: extracellular region (GO:0005576);; Cellular Component: cell wall (GO:0005618);; Cellular Component: plasmodesma (GO:0009506);; Molecular Function: oxidoreductase activity, acting on CH-OH group of donors (GO:0016614);; Molecular Function: flavin adenine dinucleotide binding (GO:0050660);;	K22395|0.0|bna:106434268|K22395 K22395; cinnamyl-alcohol dehydrogenase [EC:1.1.1.195]	--	--	FAD binding domain;; Berberine and berberine like	Berberine bridge enzyme-like 26 OS=Arabidopsis thaliana OX=3702 GN=At5g44400 PE=2 SV=1	BnaCnng61850D [Brassica napus]
BnaCnng64140D	-1.68802	5.1005e-05	[R]	General function prediction only	Cellular Component: integral component of membrane (GO:0016021);;	K16302|1e-121|boe:106316524|K16302 CNNM; metal transporter CNNM	[S]	Function unknown	Domain of unknown function DUF21	DUF21 domain-containing protein At5g52790 OS=Arabidopsis thaliana OX=3702 GN=CBSDUF5 PE=2 SV=2	BnaCnng64140D [Brassica napus]
BnaCnng64850D	-6.61301	5.3868e-06	[CE]	--	Molecular Function: magnesium ion binding (GO:0000287);; Molecular Function: 3-isopropylmalate dehydrogenase activity (GO:0003862);; Biological Process: leucine biosynthetic process (GO:0009098);; Cellular Component: chloroplast (GO:0009507);; Cellular Component: plastid (GO:0009536);; Cellular Component: chloroplast stroma (GO:0009570);; Biological Process: response to salt stress (GO:0009651);;…	K21360|0.0|bna:106379685|K21360 MAM-D; 3-isopropylmalate/methylthioalkylmalate dehydrogenase [EC:1.1.1.85 1.1.1.-]	[E]	Amino acid transport and metabolism	Isocitrate/isopropylmalate dehydrogenase	3-isopropylmalate dehydrogenase 3, chloroplastic OS=Arabidopsis thaliana OX=3702 GN=IMDH3 PE=1 SV=1	3-isopropylmalate dehydrogenase 3, chloroplastic isoform X1 [Brassica napus]
BnaCnng65200D	-2.58619	0.000103488	--	--	--	--|1e-152|boe:106324647|hypothetical protein	--	--	GRAM domain	Putative GEM-like protein 8 OS=Arabidopsis thaliana OX=3702 GN=At5g23370 PE=3 SV=1	PREDICTED: putative GEM-like protein 8 [Brassica oleracea var. oleracea]
BnaCnng68910D	-3.28506	0.000289788	[O]	Posttranslational modification, protein turnover, chaperones	Molecular Function: ubiquitin-protein transferase activity (GO:0004842);; Molecular Function: zinc ion binding (GO:0008270);; Cellular Component: integral component of membrane (GO:0016021);; Biological Process: protein ubiquitination (GO:0016567);; Biological Process: proteasome-mediated ubiquitin-dependent protein catabolic process (GO:0043161);; Molecular Function: ubiquitin protein ligase act…	K19040|2e-76|bna:106434815|K19040 ATL76S; E3 ubiquitin-protein ligase ATL10/75/76/77/78 [EC:2.3.2.27]	[O]	Posttranslational modification, protein turnover, chaperones	Ring finger domain;; RING-like zinc finger;; Zinc finger, C3HC4 type (RING finger);; Zinc finger, C3HC4 type (RING finger)	E3 ubiquitin-protein ligase ATL76 OS=Arabidopsis thaliana OX=3702 GN=ATL76 PE=1 SV=1	BnaCnng68910D [Brassica napus]
BnaCnng68980D	-2.45488	0.000196506	--	--	Molecular Function: beta-galactosidase activity (GO:0004565);; Cellular Component: cell wall (GO:0005618);; Cellular Component: vacuole (GO:0005773);; Biological Process: carbohydrate metabolic process (GO:0005975);; Cellular Component: apoplast (GO:0048046);;	--|0.0|bna:106436460|hypothetical protein	[G]	Carbohydrate transport and metabolism	Glycosyl hydrolases family 35;; Beta-galactosidase jelly roll domain	Beta-galactosidase 4 OS=Arabidopsis thaliana OX=3702 GN=BGAL4 PE=1 SV=1	beta-galactosidase 4 [Brassica napus]
BnaCnng74400D	1.10255	0.000220982	--	--	Biological Process: obsolete protein import into nucleus, docking (GO:0000059);; Biological Process: protein import into nucleus, translocation (GO:0000060);; Cellular Component: nucleoplasm (GO:0005654);; Cellular Component: cytoplasm (GO:0005737);; Biological Process: NLS-bearing protein import into nucleus (GO:0006607);; Biological Process: ribosomal protein import into nucleus (GO:0006610);; …	K18752|0.0|boe:106318735|K18752 TNPO1; transportin-1	[YU]	--	Importin-beta N-terminal domain;; HEAT repeat	Transportin-1 OS=Arabidopsis thaliana OX=3702 GN=TRN1 PE=1 SV=1	BnaCnng74400D, partial [Brassica napus]
BnaCnng75440D	-5.31003	0.000300221	--	--	--	--|1e-22|boe:106299146|hypothetical protein	--	--	--	--	BnaCnng75440D [Brassica napus]
BnaCnng78530D	-1.33222	1.33434e-06	--	--	Molecular Function: enzyme inhibitor activity (GO:0004857);;	--|1e-139|boe:106303928|hypothetical protein	--	--	Plant invertase/pectin methylesterase inhibitor	21 kDa protein OS=Daucus carota OX=4039 PE=2 SV=1	BnaCnng78530D [Brassica napus]
BnaUnng04110D	-2.26068	4.87788e-05	[Q]	Secondary metabolites biosynthesis, transport and catabolism	Molecular Function: monooxygenase activity (GO:0004497);; Molecular Function: iron ion binding (GO:0005506);; Cellular Component: integral component of membrane (GO:0016021);; Molecular Function: oxidoreductase activity, acting on paired donors, with incorporation or reduction of molecular oxygen (GO:0016705);; Molecular Function: heme binding (GO:0020037);;	--|1e-175|boe:106317010|hypothetical protein	[QI]	--	Cytochrome P450	Cytochrome P450 72A13 OS=Arabidopsis thaliana OX=3702 GN=CYP72A13 PE=2 SV=1	BnaUnng04110D [Brassica napus]

## Sheet: Supplementary Table S3
Supplementary Table S3. The DEGs of 0E-3 24 h vs. WT 24 h under Al toxicity treatment
Gene Symbol	log2FoldChange	pvalue	COG_class	COG_class_annotation	GO_annotation	KEGG_annotation	KOG_class	KOG_class_annotation	Pfam_annotation	Swissprot_annotation	nr_annotation
BnaA01g21740D	-5.32303	1.0518e-06	--	--	--	--|1e-136|brp:103855707|hypothetical protein	--	--	--	--	BnaA01g21740D [Brassica napus]
BnaA01g31780D	-3.66339	1.05529e-06	--	--	--	--|1e-19|brp:103856883|hypothetical protein	[T]	Signal transduction mechanisms	--	--	BnaA01g31780D [Brassica napus]
BnaA01g31790D	-2.81632	4.07373e-05	--	--	--	--|1e-78|bna:106409380|hypothetical protein	--	--	--	--	BnaA01g31790D [Brassica napus]
BnaA01g34980D	2.49866	5.30986e-05	[G]	Carbohydrate transport and metabolism	--	K01183|0.0|bna:106437640|K01183 E3.2.1.14; chitinase [EC:3.2.1.14]	[G]	Carbohydrate transport and metabolism	Glycosyl hydrolases family 18	Class V chitinase OS=Arabidopsis thaliana OX=3702 GN=ChiC PE=1 SV=1	chitotriosidase-1 [Brassica napus]
BnaA02g32720D	1.5828	2.1195e-05	[HC]	--	Molecular Function: squalene monooxygenase activity (GO:0004506);; Cellular Component: endoplasmic reticulum (GO:0005783);; Cellular Component: integral component of membrane (GO:0016021);; Molecular Function: flavin adenine dinucleotide binding (GO:0050660);;	K00511|0.0|brp:103854876|K00511 SQLE; squalene monooxygenase [EC:1.14.14.17]	[I]	Lipid transport and metabolism	Squalene epoxidase;; FAD binding domain;; FAD dependent oxidoreductase;; FAD binding domain;; Glucose inhibited division protein A;; NAD(P)-binding Rossmann-like domain	Squalene epoxidase 4 OS=Arabidopsis thaliana OX=3702 GN=SQE4 PE=2 SV=1	BnaA02g32720D [Brassica napus]
BnaA02g33410D	1.19877	4.85947e-06	[KAD]	--	--	K09422|0.0|bna:106369014|K09422 MYBP; transcription factor MYB, plant	[K]	Transcription	Myb-like DNA-binding domain;; Myb-like DNA-binding domain	Transcription factor MYB96 OS=Arabidopsis thaliana OX=3702 GN=MYB96 PE=2 SV=1	BnaA02g33410D [Brassica napus]
BnaA03g02380D	-2.33833	4.87568e-05	[J]	Translation, ribosomal structure and biogenesis	Biological Process: cleavage involved in rRNA processing (GO:0000469);; Biological Process: maturation of LSU-rRNA (GO:0000470);; Cellular Component: nucleolus (GO:0005730);; Cellular Component: small nucleolar ribonucleoprotein complex (GO:0005732);; Biological Process: translation (GO:0006412);; Molecular Function: snoRNA binding (GO:0030515);; Biological Process: rRNA pseudouridine synthesis (…	K11129|1e-39|rsz:108846444|K11129 NHP2; H/ACA ribonucleoprotein complex subunit 2	[A]	RNA processing and modification	Ribosomal protein L7Ae/L30e/S12e/Gadd45 family	H/ACA ribonucleoprotein complex subunit 2-like protein OS=Arabidopsis thaliana OX=3702 GN=At5g08180 PE=1 SV=1	PREDICTED: H/ACA ribonucleoprotein complex subunit 2-like protein [Raphanus sativus]
BnaA03g54920D	-2.38342	4.11928e-05	[U]	Intracellular trafficking, secretion, and vesicular transport	--	K20303|1e-102|brp:103855458|K20303 TRAPPC4; trafficking protein particle complex subunit 4	[U]	Intracellular trafficking, secretion, and vesicular transport	Sybindin-like family;; Sedlin, N-terminal conserved region	--	PREDICTED: trafficking protein particle complex subunit 4-like [Brassica rapa]
BnaA05g10620D	-5.44413	2.04634e-06	--	--	--	--|1e-166|bna:106345841|hypothetical protein	--	--	--	--	BnaA05g10620D [Brassica napus]
BnaA05g19640D	1.6565	3.3392e-05	--	--	--	--|1e-135|bna:106449545|hypothetical protein	--	--	Protein of unknown function (DUF679)	Protein DMP2 OS=Arabidopsis thaliana OX=3702 GN=DMP2 PE=2 SV=1	uncharacterized protein BNAA05G19640D [Brassica napus]
BnaA05g21100D	2.74559	2.61977e-05	[R]	General function prediction only	Molecular Function: hydrolase activity, acting on ester bonds (GO:0016788);; Molecular Function: methyl indole-3-acetate esterase activity (GO:0080030);; Molecular Function: methyl jasmonate esterase activity (GO:0080032);;	--|0.0|bna:106345231|hypothetical protein	--	--	Alpha/beta hydrolase family;; alpha/beta hydrolase fold;; Serine hydrolase	Methylesterase 3 OS=Arabidopsis thaliana OX=3702 GN=MES3 PE=2 SV=1	methylesterase 3-like [Brassica napus]
BnaA06g03860D	2.73043	1.65385e-05	--	--	--	--|6e-52|rsz:108853990|hypothetical protein	--	--	--	--	PREDICTED: uncharacterized protein LOC103871475 [Brassica rapa]
BnaA06g10950D	-7.12126	5.86199e-06	[GEPR]	--	Molecular Function: ATP binding (GO:0005524);; Molecular Function: organic anion transmembrane transporter activity (GO:0008514);; Cellular Component: plant-type vacuole membrane (GO:0009705);; Cellular Component: integral component of membrane (GO:0016021);; Biological Process: cellular response to water deprivation (GO:0042631);; Biological Process: cellular response to salt stress (GO:0071472)…	--|0.0|bna:106351365|hypothetical protein	[R]	General function prediction only	Sugar (and other) transporter;; Major Facilitator Superfamily	Organic cation/carnitine transporter 6 OS=Arabidopsis thaliana OX=3702 GN=OCT6 PE=2 SV=1	BnaA06g10950D [Brassica napus]
BnaA06g33670D	-4.78902	9.10484e-07	--	--	Molecular Function: DNA binding (GO:0003677);; Cellular Component: nucleus (GO:0005634);; Cellular Component: vacuole (GO:0005773);; Biological Process: transcription, DNA-templated (GO:0006351);; Biological Process: regulation of transcription, DNA-templated (GO:0006355);;	--|0.0|brp:103849397|hypothetical protein	--	--	NEMP family;; Leucine Rich Repeat	AT-rich interactive domain-containing protein 2 OS=Arabidopsis thaliana OX=3702 GN=ARID2 PE=1 SV=1	BnaA06g33670D [Brassica napus]
BnaA08g01450D	1.82678	5.17104e-05	[R]	General function prediction only	Biological Process: protein depalmitoylation (GO:0002084);; Cellular Component: cytoplasm (GO:0005737);; Biological Process: fatty acid metabolic process (GO:0006631);; Molecular Function: palmitoyl-(protein) hydrolase activity (GO:0008474);; Molecular Function: carboxylic ester hydrolase activity (GO:0052689);;	K06130|0.0|brp:103832709|K06130 LYPLA2; lysophospholipase II [EC:3.1.1.5]	[I]	Lipid transport and metabolism	Phospholipase/Carboxylesterase;; Serine hydrolase (FSH1)	Probable carboxylesterase Os04g0669500 OS=Oryza sativa subsp. japonica OX=39947 GN=Os04g0669500 PE=3 SV=1	PREDICTED: acyl-protein thioesterase 1 homolog 1-like [Brassica rapa]
BnaA08g12940D	-5.42279	1.64024e-05	--	--	Cellular Component: nucleus (GO:0005634);; Cellular Component: cytoplasm (GO:0005737);; Biological Process: response to heat (GO:0009408);; Biological Process: response to cold (GO:0009409);; Biological Process: heat acclimation (GO:0010286);;	--|0.0|bna:106424116|hypothetical protein	--	--	--	Protein HEAT-INDUCED TAS1 TARGET 4 OS=Arabidopsis thaliana OX=3702 GN=HTT4 PE=2 SV=1	BnaA08g12940D [Brassica napus]
BnaA08g13140D	-3.08201	2.49887e-05	[P]	Inorganic ion transport and metabolism	Molecular Function: NADPH-hemoprotein reductase activity (GO:0003958);; Cellular Component: endoplasmic reticulum (GO:0005783);; Cellular Component: endoplasmic reticulum membrane (GO:0005789);; Cellular Component: chloroplast (GO:0009507);; Biological Process: phenylpropanoid metabolic process (GO:0009698);; Molecular Function: FMN binding (GO:0010181);; Cellular Component: integral component of…	K00327|0.0|bna:106361150|K00327 POR; NADPH-ferrihemoprotein reductase [EC:1.6.2.4]	[C]	Energy production and conversion	FAD binding domain;; Flavodoxin;; Oxidoreductase NAD-binding domain	NADPH--cytochrome P450 reductase 2 OS=Arabidopsis thaliana OX=3702 GN=ATR2 PE=1 SV=1	BnaA08g13140D [Brassica napus]
BnaA08g16700D	2.93108	1.72884e-05	--	--	--	--|0.0|bna:106361490|hypothetical protein	--	--	--	--	uncharacterized protein LOC106361490 [Brassica napus]
BnaA08g16790D	-7.74227	4.86437e-06	[Z]	Cytoskeleton	Molecular Function: microtubule motor activity (GO:0003777);; Molecular Function: ATP binding (GO:0005524);; Cellular Component: mitochondrion (GO:0005739);; Cellular Component: kinesin complex (GO:0005871);; Cellular Component: microtubule (GO:0005874);; Biological Process: microtubule-based movement (GO:0007018);; Molecular Function: zinc ion binding (GO:0008270);; Molecular Function: ATPase ac…	K11498|0.0|bna:106361481|K11498 CENPE; centromeric protein E	[Z]	Cytoskeleton	Kinesin motor domain;; Microtubule binding;; Zinc finger, C3HC4 type (RING finger)	Kinesin-like protein KIN-7D, mitochondrial OS=Arabidopsis thaliana OX=3702 GN=KIN7D PE=2 SV=1	kinesin-like protein KIN-7D, mitochondrial [Brassica napus]
BnaA08g17480D	-2.28072	3.06514e-05	[J]	Translation, ribosomal structure and biogenesis	Molecular Function: translation elongation factor activity (GO:0003746);; Cellular Component: eukaryotic translation elongation factor 1 complex (GO:0005853);;	K03232|1e-164|brp:103835229|K03232 EEF1B; elongation factor 1-beta	[K]	Transcription	EF-1 guanine nucleotide exchange domain	Elongation factor 1-delta 1 OS=Arabidopsis thaliana OX=3702 GN=At1g30230 PE=1 SV=2	PREDICTED: elongation factor 1-delta 1-like isoform X1 [Brassica rapa]
BnaA08g17820D	2.55043	4.88979e-06	--	--	Cellular Component: cell wall (GO:0005618);; Cellular Component: chloroplast (GO:0009507);; Cellular Component: chloroplast thylakoid (GO:0009534);; Biological Process: lipid catabolic process (GO:0016042);; Molecular Function: hydrolase activity, acting on ester bonds (GO:0016788);; Cellular Component: apoplast (GO:0048046);;	--|0.0|bna:111197711|hypothetical protein	--	--	GDSL-like Lipase/Acylhydrolase	GDSL esterase/lipase At1g29670 OS=Arabidopsis thaliana OX=3702 GN=At1g29670 PE=2 SV=1	GDSL esterase/lipase At1g29670 [Brassica napus]
BnaA09g50830D	7.30681	2.72878e-05	--	--	--	--	--	--	--	--	BnaA09g50830D [Brassica napus]
BnaA10g27390D	-6.27411	2.38918e-05	[H]	Coenzyme transport and metabolism	Molecular Function: phosphopantothenate--cysteine ligase activity (GO:0004632);; Biological Process: coenzyme A biosynthetic process (GO:0015937);;	K01922|0.0|brp:103847479|K01922 PPCS; phosphopantothenate---cysteine ligase (ATP) [EC:6.3.2.51]	[R]	General function prediction only	DNA / pantothenate metabolism flavoprotein	Phosphopantothenate--cysteine ligase 2 OS=Arabidopsis thaliana OX=3702 GN=PPCS2 PE=2 SV=2	BnaA10g27390D [Brassica napus]
BnaA10g27400D	-6.78056	4.21454e-06	[RTKL]	--	Molecular Function: protein serine/threonine kinase activity (GO:0004674);; Molecular Function: ATP binding (GO:0005524);; Cellular Component: plasma membrane (GO:0005886);; Biological Process: cell surface receptor signaling pathway (GO:0007166);; Cellular Component: integral component of membrane (GO:0016021);; Molecular Function: polysaccharide binding (GO:0030247);;	--|0.0|brp:103847481|hypothetical protein	[T]	Signal transduction mechanisms	Mitochondrial glycoprotein;; Protein kinase domain;; Protein tyrosine kinase;; Wall-associated receptor kinase galacturonan-binding	Wall-associated receptor kinase-like 20 OS=Arabidopsis thaliana OX=3702 GN=WAKL20 PE=2 SV=1	BnaA10g27400D [Brassica napus]
BnaA10g27420D	-7.40797	2.45779e-05	--	--	--	--|2e-96|brp:103847486|hypothetical protein	--	--	--	--	BnaA10g27420D [Brassica napus]
BnaA10g27500D	-6.88765	3.85836e-05	--	--	Molecular Function: transmembrane receptor protein serine/threonine kinase activity (GO:0004675);; Molecular Function: ATP binding (GO:0005524);; Cellular Component: plasma membrane (GO:0005886);; Biological Process: protein phosphorylation (GO:0006468);; Biological Process: cell surface receptor signaling pathway (GO:0007166);; Cellular Component: integral component of membrane (GO:0016021);; Mo…	K15685|0.0|bna:106435150|K15685 CBLL1; E3 ubiquitin-protein ligase Hakai [EC:2.3.2.27]	[O]	Posttranslational modification, protein turnover, chaperones	--	Proline-rich receptor-like protein kinase PERK13 OS=Arabidopsis thaliana OX=3702 GN=PERK13 PE=1 SV=1	BnaA10g27500D [Brassica napus]
BnaAnng05700D	1.38171	2.87649e-06	--	--	--	--|1e-158|bna:106385111|hypothetical protein	--	--	--	--	uncharacterized protein BNAANNG05700D [Brassica napus]
BnaAnng11320D	-4.90321	1.20048e-05	[E]	Amino acid transport and metabolism	Cellular Component: endosome (GO:0005768);; Cellular Component: Golgi apparatus (GO:0005794);; Cellular Component: trans-Golgi network (GO:0005802);; Cellular Component: plasma membrane (GO:0005886);; Biological Process: sodium ion transport (GO:0006814);; Molecular Function: sodium:potassium:chloride symporter activity (GO:0008511);; Molecular Function: potassium:chloride symporter activity (GO:…	--|0.0|rsz:108822568|hypothetical protein	[P]	Inorganic ion transport and metabolism	Solute carrier family 12;; Amino acid permease	Cation-chloride cotransporter 1 OS=Arabidopsis thaliana OX=3702 GN=CCC1 PE=1 SV=1	BnaAnng11320D [Brassica napus]
BnaAnng14350D	-5.36869	2.66452e-06	--	--	--	--	--	--	--	--	BnaAnng14350D [Brassica napus]
BnaAnng20070D	-4.41424	1.60609e-08	--	--	Biological Process: response to molecule of bacterial origin (GO:0002237);; Biological Process: response to molecule of fungal origin (GO:0002238);; Molecular Function: endopeptidase inhibitor activity (GO:0004866);; Cellular Component: mitochondrion (GO:0005739);; Biological Process: response to wounding (GO:0009611);; Biological Process: response to nematode (GO:0009624);; Biological Process: r…	--|1e-98|brp:103852838|hypothetical protein	--	--	Trypsin and protease inhibitor	Kunitz trypsin inhibitor 1 OS=Arabidopsis thaliana OX=3702 GN=KTI1 PE=2 SV=1	BnaAnng20070D [Brassica napus]
BnaAnng32620D	-2.33882	1.91746e-05	[KAD]	--	Molecular Function: RNA polymerase II transcription factor activity, sequence-specific DNA binding (GO:0000981);; Molecular Function: transcription factor activity, RNA polymerase II transcription factor recruiting (GO:0001135);; Molecular Function: DNA-binding transcription factor activity (GO:0003700);; Cellular Component: nucleus (GO:0005634);; Biological Process: transcription, DNA-templated …	K09422|1e-180|brp:103851551|K09422 MYBP; transcription factor MYB, plant	[K]	Transcription	Myb-like DNA-binding domain;; Myb-like DNA-binding domain	Transcription factor MYB59 OS=Arabidopsis thaliana OX=3702 GN=MYB59 PE=2 SV=2	PREDICTED: transcription factor MYB59-like isoform X2 [Brassica rapa]
BnaAnng40320D	1.83927	2.5152e-07	--	--	Cellular Component: cell wall (GO:0005618);; Cellular Component: chloroplast (GO:0009507);; Cellular Component: chloroplast thylakoid (GO:0009534);; Biological Process: lipid catabolic process (GO:0016042);; Molecular Function: hydrolase activity, acting on ester bonds (GO:0016788);; Cellular Component: apoplast (GO:0048046);;	--|0.0|brp:103828946|hypothetical protein	--	--	GDSL-like Lipase/Acylhydrolase	GDSL esterase/lipase At1g29670 OS=Arabidopsis thaliana OX=3702 GN=At1g29670 PE=2 SV=1	BnaAnng40320D, partial [Brassica napus]
BnaC02g09430D	-4.09975	2.60547e-05	--	--	--	K21027|3e-17|brp:103832852|K21027 TRMU; tRNA-5-taurinomethyluridine 2-sulfurtransferase [EC:2.8.1.14]	[J]	Translation, ribosomal structure and biogenesis	--	--	BnaC02g09430D [Brassica napus]
BnaC02g15500D	1.49189	4.56516e-06	--	--	Molecular Function: peroxidase activity (GO:0004601);; Cellular Component: extracellular region (GO:0005576);; Biological Process: response to oxidative stress (GO:0006979);; Cellular Component: plant-type cell wall (GO:0009505);; Biological Process: plant-type cell wall organization (GO:0009664);; Molecular Function: heme binding (GO:0020037);; Biological Process: hydrogen peroxide catabolic pro…	K00430|0.0|bna:106381001|K00430 E1.11.1.7; peroxidase [EC:1.11.1.7]	--	--	Peroxidase	Peroxidase 66 OS=Arabidopsis thaliana OX=3702 GN=PER66 PE=2 SV=1	peroxidase 66 isoform X2 [Brassica napus]
BnaC02g25110D	-6.81779	3.69146e-05	--	--	--	--|1e-160|bna:106381440|hypothetical protein	--	--	--	--	BnaC02g25110D [Brassica napus]
BnaC02g25120D	-6.37122	5.51124e-05	--	--	--	--|9e-64|bna:111215588|hypothetical protein	--	--	--	--	BnaC02g48330D [Brassica napus]
BnaC02g26140D	2.10812	4.1183e-05	--	--	--	--|8e-09|bna:106381590|hypothetical protein	--	--	--	--	BnaC02g26140D [Brassica napus]
BnaC02g32230D	-8.44975	2.66442e-06	[IQ]	--	Molecular Function: 3-oxoacyl-[acyl-carrier-protein] synthase activity (GO:0004315);; Biological Process: fatty acid biosynthetic process (GO:0006633);; Cellular Component: chloroplast stroma (GO:0009570);;	K09458|0.0|brp:103853696|K09458 fabF; 3-oxoacyl-[acyl-carrier-protein] synthase II [EC:2.3.1.179]	[IQ]	--	Beta-ketoacyl synthase, N-terminal domain;; Beta-ketoacyl synthase, C-terminal domain;; Thiolase, N-terminal domain	3-oxoacyl-[acyl-carrier-protein] synthase I, chloroplastic OS=Arabidopsis thaliana OX=3702 GN=KAS1 PE=1 SV=2	PREDICTED: 3-oxoacyl-[acyl-carrier-protein] synthase I, chloroplastic-like [Brassica rapa]
BnaC02g47210D	-7.98708	6.23828e-06	--	--	Molecular Function: structural constituent of ribosome (GO:0003735);; Cellular Component: nucleolus (GO:0005730);; Cellular Component: cytosol (GO:0005829);; Biological Process: translation (GO:0006412);; Cellular Component: cytosolic large ribosomal subunit (GO:0022625);; Cellular Component: cytosolic ribosome (GO:0022626);;	K02912|9e-10|rsz:108819246|K02912 RP-L32e; large subunit ribosomal protein L32e	--	--	--	60S ribosomal protein L32-1 OS=Arabidopsis thaliana OX=3702 GN=RPL32A PE=2 SV=2	BnaC02g47210D [Brassica napus]
BnaC03g00110D	-6.99452	2.54615e-05	--	--	--	--|8e-77|boe:106334590|hypothetical protein	[V]	Defense mechanisms	Macrophage migration inhibitory factor (MIF)	--	BnaA03g00220D [Brassica napus]
BnaC03g01230D	-6.7527	5.41427e-05	[P]	Inorganic ion transport and metabolism	Molecular Function: protein tyrosine phosphatase activity (GO:0004725);; Cellular Component: nucleus (GO:0005634);; Cellular Component: mitochondrion (GO:0005739);; Biological Process: protein phosphorylation (GO:0006468);; Biological Process: mitotic cell cycle (GO:0007067);; Cellular Component: chloroplast (GO:0009507);; Molecular Function: oxidoreductase activity (GO:0016491);; Biological Proc…	K18065|1e-105|boe:106332011|K18065 CDC25; Cdc25 family phosphatase [EC:3.1.3.48 1.20.4.1]	[D]	Cell cycle control, cell division, chromosome partitioning	Rhodanese-like domain	Dual specificity phosphatase Cdc25 OS=Arabidopsis thaliana OX=3702 GN=CDC25 PE=1 SV=1	PREDICTED: dual specificity phosphatase Cdc25 [Brassica oleracea var. oleracea]
BnaC03g15130D	-2.38603	3.23211e-05	--	--	Molecular Function: structural constituent of nuclear pore (GO:0005487);; Molecular Function: phospholipid binding (GO:0005543);; Cellular Component: nuclear envelope (GO:0005635);; Cellular Component: cytosol (GO:0005829);; Biological Process: RNA export from nucleus (GO:0006405);; Biological Process: protein import into nucleus (GO:0006606);; Biological Process: negative regulation of auxin med…	--|0.0|boe:106331678|hypothetical protein	--	--	--	Nuclear pore complex protein NUP62 OS=Arabidopsis thaliana OX=3702 GN=NUP62 PE=1 SV=1	PREDICTED: uncharacterized protein LOC106331678 [Brassica oleracea var. oleracea]
BnaC03g49150D	1.68094	3.90858e-05	[G]	Carbohydrate transport and metabolism	Molecular Function: trehalose-phosphatase activity (GO:0004805);; Cellular Component: nucleus (GO:0005634);; Cellular Component: nucleolus (GO:0005730);; Biological Process: trehalose biosynthetic process (GO:0005992);; Biological Process: response to cadmium ion (GO:0046686);;	K01087|0.0|bna:106347999|K01087 otsB; trehalose 6-phosphate phosphatase [EC:3.1.3.12]	[G]	Carbohydrate transport and metabolism	Trehalose-phosphatase	Probable trehalose-phosphate phosphatase J OS=Arabidopsis thaliana OX=3702 GN=TPPJ PE=1 SV=1	BnaC03g49150D [Brassica napus]
BnaC03g63430D	-3.23589	3.87591e-05	--	--	--	K01183|9e-46|boe:106331023|K01183 E3.2.1.14; chitinase [EC:3.2.1.14]	[G]	Carbohydrate transport and metabolism	--	Class V chitinase OS=Arabidopsis thaliana OX=3702 GN=ChiC PE=1 SV=1	BnaC03g63430D [Brassica napus]
BnaC03g70260D	-1.40227	2.7966e-06	--	--	Biological Process: mitochondrial fission (GO:0000266);; Biological Process: cytokinesis by cell plate formation (GO:0000911);; Molecular Function: GTPase activity (GO:0003924);; Molecular Function: GTP binding (GO:0005525);; Cellular Component: vacuole (GO:0005773);; Cellular Component: vacuolar membrane (GO:0005774);; Cellular Component: cytosol (GO:0005829);; Cellular Component: microtubule (G…	--|4e-34|bna:106439703|hypothetical protein	[UR]	--	--	Dynamin-related protein 1A OS=Arabidopsis thaliana OX=3702 GN=DRP1A PE=1 SV=3	BnaC03g70260D [Brassica napus]
BnaC04g06660D	-7.07059	6.43828e-06	[MI]	--	Molecular Function: ethanolamine-phosphate cytidylyltransferase activity (GO:0004306);; Cellular Component: mitochondrion (GO:0005739);; Biological Process: phosphatidylethanolamine biosynthetic process (GO:0006646);; Cellular Component: integral component of mitochondrial outer membrane (GO:0031307);;	K00967|0.0|bna:106407142|K00967 PCYT2; ethanolamine-phosphate cytidylyltransferase [EC:2.7.7.14]	[I]	Lipid transport and metabolism	Cytidylyltransferase-like;; FAD synthetase	Ethanolamine-phosphate cytidylyltransferase OS=Arabidopsis thaliana OX=3702 GN=PECT1 PE=1 SV=1	ethanolamine-phosphate cytidylyltransferase [Brassica napus]
BnaC04g25380D	-2.48023	1.79323e-05	--	--	--	--|1e-162|brp:103838504|hypothetical protein	[DR]	--	MATH domain	MATH domain and coiled-coil domain-containing protein At2g42470 OS=Arabidopsis thaliana OX=3702 GN=At2g42470 PE=4 SV=1	PREDICTED: MATH domain and coiled-coil domain-containing protein At2g42470-like [Brassica rapa]
BnaC04g36930D	-3.9611	2.06954e-15	--	--	--	--|0.0|bna:106446612|hypothetical protein	[D]	Cell cycle control, cell division, chromosome partitioning	Replication factor-A C terminal domain	--	BnaC04g36930D [Brassica napus]
BnaC04g47500D	-1.34316	2.42019e-06	[RTKL]	--	Molecular Function: protein serine/threonine kinase activity (GO:0004674);; Molecular Function: transmembrane receptor protein tyrosine kinase activity (GO:0004714);; Molecular Function: steroid binding (GO:0005496);; Molecular Function: ATP binding (GO:0005524);; Cellular Component: plasma membrane (GO:0005886);; Cellular Component: integral component of membrane (GO:0016021);;	--|0.0|bna:106391629|hypothetical protein	[T]	Signal transduction mechanisms	Protein tyrosine kinase;; Protein kinase domain	Receptor-like protein kinase BRI1-like 3 OS=Arabidopsis thaliana OX=3702 GN=BRL3 PE=1 SV=1	receptor-like protein kinase BRI1-like 3 [Brassica napus]
BnaC04g49100D	5.0153	1.02188e-06	--	--	Biological Process: polysaccharide catabolic process (GO:0000272);; Molecular Function: chitinase activity (GO:0004568);; Cellular Component: plasma membrane (GO:0005886);; Biological Process: chitin catabolic process (GO:0006032);; Biological Process: defense response (GO:0006952);; Molecular Function: chitin binding (GO:0008061);; Biological Process: cell wall macromolecule catabolic process (G…	K01183|0.0|bna:106394862|K01183 E3.2.1.14; chitinase [EC:3.2.1.14]	[R]	General function prediction only	Chitinase class I;; Chitin recognition protein	Endochitinase At2g43610 OS=Arabidopsis thaliana OX=3702 GN=At2g43610 PE=2 SV=1	endochitinase At2g43610 [Brassica napus]
BnaC05g32080D	-7.14684	1.43383e-05	--	--	--	--|0.0|bna:106345891|hypothetical protein	--	--	Protein MS5	UPF0725 protein At1g23950 OS=Arabidopsis thaliana OX=3702 GN=At1g23950 PE=1 SV=1	BnaC05g32080D [Brassica napus]
BnaC06g21460D	6.18438	3.82127e-05	--	--	--	--|0.0|bna:106433165|hypothetical protein	--	--	Ulp1 protease family, C-terminal catalytic domain	--	uncharacterized protein LOC106366452 [Brassica napus]
BnaC06g37020D	-1.65804	5.40969e-05	--	--	Molecular Function: nucleotide binding (GO:0000166);; Biological Process: endonucleolytic cleavage involved in rRNA processing (GO:0000478);; Molecular Function: DNA binding (GO:0003677);; Molecular Function: mRNA binding (GO:0003729);; Cellular Component: nucleolus (GO:0005730);; Cellular Component: mitochondrion (GO:0005739);; Biological Process: rRNA processing (GO:0006364);; Biological Proces…	--|1e-178|bna:106406518|hypothetical protein	--	--	Nup53/35/40-type RNA recognition motif;; RNA recognition motif. (a.k.a. RRM, RBD, or RNP domain);; Nup53/35/40-type RNA recognition motif	Nucleolin 1 OS=Arabidopsis thaliana OX=3702 GN=NUCL1 PE=1 SV=1	nucleolin 2-like [Brassica napus]
BnaC08g02660D	5.81254	5.44512e-05	--	--	--	--	--	--	--	--	BnaC08g02660D [Brassica napus]
BnaC09g09140D	-1.6886	3.36267e-06	[R]	General function prediction only	Cellular Component: nucleus (GO:0005634);; Cellular Component: cytosol (GO:0005829);; Biological Process: transcription, DNA-templated (GO:0006351);; Biological Process: regulation of transcription, DNA-templated (GO:0006355);; Biological Process: covalent chromatin modification (GO:0016569);; Cellular Component: Cul4-RING E3 ubiquitin ligase complex (GO:0080008);;	K10752|0.0|boe:106318601|K10752 RBBP4; histone-binding protein RBBP4	[B]	Chromatin structure and dynamics	WD domain, G-beta repeat;; Histone-binding protein RBBP4 or subunit C of CAF1 complex;; Anaphase-promoting complex subunit 4 WD40 domain	WD-40 repeat-containing protein MSI2 OS=Arabidopsis thaliana OX=3702 GN=MSI2 PE=2 SV=1	PREDICTED: WD-40 repeat-containing protein MSI2 [Brassica oleracea var. oleracea]
BnaC09g12090D	-1.48988	7.28385e-06	[IQR]	--	Cellular Component: plasma membrane (GO:0005886);; Cellular Component: chloroplast (GO:0009507);; Cellular Component: chloroplast inner membrane (GO:0009706);; Cellular Component: chloroplast envelope (GO:0009941);; Biological Process: protein transport (GO:0015031);; Molecular Function: oxidoreductase activity (GO:0016491);;	--|0.0|bna:111211864|hypothetical protein	[J]	Translation, ribosomal structure and biogenesis	Mitochondrial small ribosomal subunit Rsm22;; short chain dehydrogenase;; Enoyl-(Acyl carrier protein) reductase;; KR domain	Short-chain dehydrogenase TIC 32, chloroplastic OS=Arabidopsis thaliana OX=3702 GN=TIC32 PE=2 SV=1	BnaC09g12090D [Brassica napus]
BnaCnng25130D	-2.73766	3.55963e-05	[IQR]	--	Cellular Component: plasma membrane (GO:0005886);; Cellular Component: chloroplast (GO:0009507);; Cellular Component: chloroplast inner membrane (GO:0009706);; Cellular Component: chloroplast envelope (GO:0009941);; Biological Process: protein transport (GO:0015031);; Molecular Function: oxidoreductase activity (GO:0016491);;	--|0.0|boe:106316796|hypothetical protein	[Q]	Secondary metabolites biosynthesis, transport and catabolism	short chain dehydrogenase;; Enoyl-(Acyl carrier protein) reductase;; KR domain;; NAD dependent epimerase/dehydratase family	Short-chain dehydrogenase TIC 32, chloroplastic OS=Arabidopsis thaliana OX=3702 GN=TIC32 PE=2 SV=1	PREDICTED: short-chain dehydrogenase TIC 32, chloroplastic-like [Brassica oleracea var. oleracea]
BnaCnng35670D	-5.53112	2.33089e-05	--	--	--	--|1e-97|bna:106396438|hypothetical protein	--	--	Replication factor-A C terminal domain	--	BnaCnng35670D [Brassica napus]
BnaCnng51680D	-11.2068	3.5893e-08	[Z]	Cytoskeleton	Biological Process: microtubule cytoskeleton organization (GO:0000226);; Molecular Function: GTPase activity (GO:0003924);; Molecular Function: structural constituent of cytoskeleton (GO:0005200);; Molecular Function: GTP binding (GO:0005525);; Cellular Component: cell wall (GO:0005618);; Cellular Component: nucleolus (GO:0005730);; Cellular Component: vacuole (GO:0005773);; Cellular Component: c…	K07374|0.0|rsz:108862207|K07374 TUBA; tubulin alpha	[Z]	Cytoskeleton	Tubulin/FtsZ family, GTPase domain;; Tubulin C-terminal domain	Tubulin alpha-6 chain OS=Arabidopsis thaliana OX=3702 GN=TUBA6 PE=1 SV=1	BnaCnng51680D [Brassica napus]
BnaCnng62330D	-2.23309	2.18702e-05	[KAD]	--	Molecular Function: RNA polymerase II transcription factor activity, sequence-specific DNA binding (GO:0000981);; Molecular Function: transcription factor activity, RNA polymerase II transcription factor recruiting (GO:0001135);; Molecular Function: DNA-binding transcription factor activity (GO:0003700);; Cellular Component: nucleus (GO:0005634);; Biological Process: transcription, DNA-templated …	K09422|1e-139|boe:106325208|K09422 MYBP; transcription factor MYB, plant	[K]	Transcription	Myb-like DNA-binding domain;; Myb-like DNA-binding domain	Transcription factor MYB59 OS=Arabidopsis thaliana OX=3702 GN=MYB59 PE=2 SV=2	BnaCnng62330D, partial [Brassica napus]
BnaCnng69050D	-1.73887	4.59307e-05	[Q]	Secondary metabolites biosynthesis, transport and catabolism	Molecular Function: iron ion binding (GO:0005506);; Cellular Component: membrane (GO:0016020);; Cellular Component: integral component of membrane (GO:0016021);; Molecular Function: oxidoreductase activity, acting on paired donors, with incorporation or reduction of molecular oxygen, NAD(P)H as one donor, and incorporation of one atom of oxygen (GO:0016709);; Molecular Function: heme binding (GO:…	--|0.0|boe:106306895|hypothetical protein	[Q]	Secondary metabolites biosynthesis, transport and catabolism	Cytochrome P450	Cytochrome P450 71A14 OS=Arabidopsis thaliana OX=3702 GN=CYP71A14 PE=2 SV=1	BnaCnng69050D [Brassica napus]
BnaCnng75440D	-6.59839	1.39773e-05	--	--	--	--|1e-22|boe:106299146|hypothetical protein	--	--	--	--	BnaCnng75440D [Brassica napus]
BnaCnng75510D	-1.22797	7.85144e-06	[G]	Carbohydrate transport and metabolism	Cellular Component: plasma membrane (GO:0005886);; Cellular Component: integral component of plasma membrane (GO:0005887);; Biological Process: response to boron-containing substance (GO:0010036);; Molecular Function: arsenite transmembrane transporter activity (GO:0015105);; Molecular Function: water channel activity (GO:0015250);; Biological Process: arsenite transport (GO:0015700);; Cellular C…	K09874|8e-52|brp:103858563|K09874 NIP; aquaporin NIP	[G]	Carbohydrate transport and metabolism	Major intrinsic protein	Probable aquaporin NIP5-1 OS=Arabidopsis thaliana OX=3702 GN=NIP5-1 PE=2 SV=1	BnaCnng75510D, partial [Brassica napus]

## Sheet: Supplementary Table S4
Supplementary Table S4. The DEGs enriched in GO
other organism part	Gene ID
nucleoid
transporter activity	BnaCnng37060D	BnaC05g46390D	BnaA05g29700D	BnaC03g22680D	BnaA04g21440D	BnaA08g11090D	BnaA08g26700D	BnaC06g00230D	BnaC02g27910D	BnaA05g31800D	BnaC02g08870D	BnaC02g17990D	BnaC07g47900D	BnaA06g13070D	BnaC03g30000D	BnaC02g37640D	BnaAnng11320D	BnaC01g14250D	BnaA04g00710D	BnaCnng08280D	BnaC04g10930D	BnaC05g12500D	BnaA07g35030D	BnaCnng06500D	BnaA03g29310D	BnaA06g10950D	BnaCnng75510D	BnaA07g34260D	BnaA01g06950D	BnaCnng01700D	BnaA02g04350D	BnaA03g30320D
protein-containing complex	BnaC03g03640D	BnaC02g47210D	BnaC09g09140D	BnaA03g54130D	BnaA08g17480D	BnaC01g29550D	BnaC03g15130D	BnaA08g16790D	BnaA03g02380D	BnaC04g10930D	BnaC07g00690D	BnaCnng51680D	BnaA06g01550D
cell junction	BnaA01g34030D	BnaC03g29580D	BnaC03g25860D	BnaC07g21000D	BnaA05g20330D	BnaCnng61850D	BnaA08g17020D	BnaC04g45010D	BnaCnng51680D	BnaC02g31500D	BnaC01g00520D	BnaC04g41430D	BnaC05g48690D	BnaA10g23690D	BnaA02g34120D	BnaC08g13270D	BnaA07g34260D	BnaA02g12860D	BnaA03g33660D	BnaC02g18910D	BnaA06g34730D	BnaC05g23730D	BnaC03g70260D
cellular component organization or biogenesis	BnaC02g37640D	BnaC09g09140D	BnaA04g12790D	BnaA02g23870D	BnaA04g25090D	BnaA01g34030D	BnaC09g33470D	BnaA03g02380D	BnaA03g21140D	BnaCnng51680D	BnaA08g11090D	BnaC06g37020D	BnaA01g36400D	BnaA09g18250D	BnaC02g15500D	BnaC03g70260D	BnaC07g35610D	BnaA06g12700D	BnaCnng18640D	BnaA08g04980D	BnaC04g10930D	BnaA02g08840D
locomotion
molecular transducer activity	BnaC04g47500D
carbon utilization
structural molecule activity	BnaC01g29550D	BnaC03g15130D	BnaCnng51680D
membrane part	BnaA10g27400D	BnaC05g34320D	BnaA07g35030D	BnaA04g00710D	BnaC02g20700D	BnaA07g27390D	BnaCnng08280D	BnaA06g11010D	BnaC05g12520D	BnaA01g06950D	BnaA10g20810D	BnaA08g02830D	BnaCnng01700D	BnaCnng04240D	BnaA02g04350D	BnaC06g30370D	BnaC04g36250D	BnaC01g14370D	BnaA03g30320D	BnaA02g12860D	BnaCnng75510D	BnaA07g34260D	BnaC04g06660D	BnaA02g32720D	BnaC05g46390D	BnaA05g12840D	BnaA04g26570D	BnaC03g22680D	BnaC02g00370D	BnaC04g29320D	BnaA05g21370D	BnaCnng69050D	BnaC03g30000D	BnaAnng11320D	BnaC01g02640D	BnaC06g03190D	BnaC01g14250D	BnaA06g03260D	BnaA03g55800D	BnaC04g47500D	BnaC02g08870D	BnaC04g10930D	BnaA08g13140D	BnaA02g08840D	BnaC05g12500D	BnaA10g27500D	BnaA07g37390D	BnaA10g23690D	BnaCnng68910D
cellular process	BnaC03g71460D	BnaA03g02380D	BnaC02g06990D	BnaA10g16590D	BnaC04g46630D	BnaA03g02170D	BnaA08g16230D	BnaC01g02640D	BnaA08g18380D	BnaC03g60640D	BnaC04g47500D	BnaA06g24090D	BnaA08g16790D	BnaC01g00890D	BnaC07g27220D	BnaA06g12700D	BnaC04g41430D	BnaA06g11010D	BnaA01g04160D	BnaCnng08280D	BnaA09g09300D	BnaC05g12520D	BnaA04g16440D	BnaC07g46940D	BnaC04g36250D	BnaAnng20070D	BnaC07g37200D	BnaC06g30370D	BnaC02g08800D	BnaC09g51520D	BnaA10g01090D	BnaA01g07610D	BnaC08g03040D	BnaA09g11150D	BnaC04g52970D	BnaA03g34150D	BnaC09g01070D	BnaA07g37390D	BnaA10g27500D	BnaC03g25940D	BnaC07g40160D	BnaC02g47210D	BnaA06g10950D	BnaAnng32620D	BnaC03g59610D	BnaA05g12840D	BnaC02g32230D	BnaA02g23870D	BnaC04g29320D
molecular carrier activity
organelle part	BnaC04g10930D	BnaA06g01550D	BnaC05g12500D	BnaA10g23690D	BnaC05g48690D	BnaC02g31640D	BnaC09g12090D	BnaA08g04980D	BnaA08g17820D	BnaC02g47210D	BnaA03g00530D	BnaA06g10950D	BnaC06g37020D	BnaA03g33660D	BnaC07g00690D	BnaA08g11090D	BnaCnng51680D	BnaCnng47410D	BnaC02g37640D	BnaC03g69210D	BnaC04g52970D	BnaC03g03640D	BnaA08g16790D	BnaA07g35030D	BnaA07g27390D	BnaC01g29550D	BnaA06g11010D	BnaC05g12520D	BnaA01g06950D	BnaCnng01700D	BnaA06g15140D	BnaCnng64850D	BnaC03g70260D	BnaC04g36250D	BnaC06g30370D	BnaA05g34460D	BnaCnng25130D	BnaA04g16440D	BnaA07g34260D	BnaC04g06660D	BnaA03g02380D	BnaA08g17020D	BnaA04g26570D	BnaCnng74400D	BnaC03g49150D	BnaC04g29320D	BnaC03g29580D	BnaC09g33470D	BnaC02g32230D
rhythmic process
membrane-enclosed lumen	BnaA03g02380D	BnaA06g15140D
reproduction	BnaCnng18640D	BnaC09g33470D	BnaC02g31640D	BnaC07g27220D	BnaA07g28000D	BnaA01g30920D	BnaC03g70260D	BnaC06g43410D	BnaAnng35380D	BnaC08g13270D	BnaC06g37020D	BnaA10g27370D	BnaA09g03330D	BnaC07g16290D
reproductive process	BnaC02g31640D	BnaC09g33470D	BnaCnng18640D	BnaC09g01070D	BnaC06g37020D	BnaC08g13270D	BnaAnng35380D	BnaC07g16290D	BnaA09g03330D	BnaA10g27370D	BnaA07g28000D	BnaC06g43410D	BnaC03g70260D	BnaA01g30920D
detoxification	BnaA01g34030D	BnaC01g02640D	BnaC02g15500D
antioxidant activity	BnaC01g02640D	BnaA01g34030D	BnaA04g25090D
behavior
growth	BnaA09g18250D	BnaA08g11090D	BnaC06g43410D	BnaA07g28000D	BnaA08g04980D	BnaA01g36400D
binding	BnaCnng68910D	BnaCnng62330D	BnaC05g16880D	BnaA08g13140D	BnaC04g10930D	BnaA02g08840D	BnaC09g21030D	BnaA06g01550D	BnaC05g12500D	BnaC02g42580D	BnaC06g37020D	BnaC01g03440D	BnaA01g34560D	BnaC02g28690D	BnaC07g28710D	BnaC02g15500D	BnaC05g23730D	BnaA01g34030D	BnaUnng04110D	BnaC07g47650D	BnaA02g05730D	BnaCnng47410D	BnaA04g10810D	BnaA05g24200D	BnaA02g11150D	BnaC07g00690D	BnaCnng51680D	BnaA02g37030D	BnaC09g52280D	BnaAnng39080D	BnaA09g03330D	BnaC03g66830D	BnaC03g03640D	BnaC08g40330D	BnaC04g56800D	BnaA07g32700D	BnaA10g27400D	BnaC05g34320D	BnaA02g12860D	BnaC08g13270D	BnaA06g27000D	BnaC05g03020D	BnaA07g13430D	BnaA08g02830D	BnaA10g20810D	BnaA06g15140D	BnaA03g47910D	BnaA10g13030D	BnaC01g05620D
nutrient reservoir activity	BnaC04g10930D
developmental process	BnaA09g18250D	BnaC03g70260D	BnaC06g37020D	BnaC08g13270D	BnaAnng32620D	BnaC09g01070D	BnaC09g21030D	BnaA02g08840D	BnaCnng62330D	BnaC02g31640D	BnaCnng18640D	BnaA06g12700D	BnaA08g04980D	BnaA01g04160D	BnaA07g28000D	BnaC06g43410D	BnaA08g18380D	BnaA01g30920D	BnaA07g35350D	BnaA03g04240D	BnaC04g45010D	BnaC02g08800D	BnaA08g11090D	BnaC04g46630D	BnaC09g33470D	BnaC06g38640D	BnaA03g02170D	BnaC07g47650D
extracellular region	BnaC09g01070D	BnaA03g21140D	BnaA02g34120D	BnaC09g11880D	BnaCnng68980D	BnaA02g23870D	BnaA04g25090D	BnaA01g34030D	BnaA07g00740D	BnaC03g29580D	BnaA05g12940D	BnaCnng18640D	BnaA04g09020D	BnaA08g17820D	BnaC05g23730D	BnaAnng40320D	BnaC02g15500D	BnaAnng33720D	BnaC02g31500D	BnaC01g00520D
cell part	BnaA06g22900D	BnaC02g08870D	BnaC06g20760D	BnaA08g18520D	BnaC09g09140D	BnaC08g13970D	BnaC03g29580D	BnaC03g25860D	BnaC09g54190D	BnaA03g04240D	BnaA01g03680D	BnaA04g26570D	BnaA03g21140D	BnaC03g49150D	BnaC08g13270D	BnaA07g34260D	BnaCnng75510D	BnaAnng35380D	BnaC05g03020D	BnaA07g13430D	BnaA10g13030D	BnaCnng04240D	BnaA03g47910D	BnaA10g20810D	BnaC03g60650D	BnaC03g70260D	BnaA04g00710D	BnaA10g27400D	BnaA03g23090D	BnaA06g05000D	BnaC09g52280D	BnaA09g03330D	BnaC03g03640D	BnaC02g31500D	BnaA03g39680D	BnaA06g13070D	BnaA01g34030D	BnaCnng37060D	BnaA05g12940D	BnaCnng47410D	BnaA04g24630D	BnaA08g11090D	BnaCnng68980D	BnaA01g36400D	BnaC06g37020D	BnaA01g34560D	BnaC02g28690D	BnaC05g23730D	BnaC07g28710D
supramolecular complex	BnaCnng51680D	BnaC03g70260D
translation regulator activity
localization	BnaAnng26160D	BnaA06g01550D	BnaC05g12500D	BnaC04g10930D	BnaA06g10950D	BnaA03g29310D	BnaCnng06500D	BnaA03g00530D	BnaC07g28710D	BnaA06g34730D	BnaC07g21000D	BnaCnng37060D	BnaA05g12940D	BnaA08g11090D	BnaA04g21440D	BnaC09g51520D	BnaA02g11150D	BnaA05g29700D	BnaC02g08800D	BnaC02g17990D	BnaA05g31800D	BnaC02g27910D	BnaC06g00230D	BnaA08g26700D	BnaA04g12790D	BnaC02g37640D	BnaA06g13070D	BnaC07g47900D	BnaCnng08280D	BnaA07g27390D	BnaC01g21730D	BnaA06g12700D	BnaA07g35030D	BnaA10g27370D	BnaCnng75510D	BnaA07g34260D	BnaA03g30320D	BnaCnng25130D	BnaC06g30370D	BnaC03g70260D	BnaA02g04350D	BnaCnng01700D	BnaA01g06950D	BnaC03g15130D	BnaC02g00370D	BnaCnng74400D	BnaA04g26570D	BnaA08g17020D	BnaC05g46390D
catalytic activity	BnaCnng25130D	BnaA05g34460D	BnaC04g36250D	BnaC07g37200D	BnaC05g12520D	BnaAnng33720D	BnaAnng32210D	BnaC08g36300D	BnaA06g22750D	BnaC05g16350D	BnaC01g00890D	BnaA08g16790D	BnaA06g11010D	BnaC04g08460D	BnaC04g41430D	BnaAnng40320D	BnaA03g54130D	BnaC04g31250D	BnaA09g43670D	BnaC03g60640D	BnaC01g02640D	BnaC04g47500D	BnaC05g07810D	BnaA04g22170D	BnaA06g24090D	BnaC01g00520D	BnaA07g06650D	BnaAnng12690D	BnaA08g18560D	BnaA08g01450D	BnaC02g06990D	BnaA04g03610D	BnaC04g46630D	BnaCnng61850D	BnaC04g06660D	BnaA02g32720D	BnaC02g00550D	BnaA06g37960D	BnaA08g16230D	BnaAnng39390D	BnaA01g23020D	BnaA03g00530D	BnaA09g08410D	BnaA03g33660D	BnaC03g59610D	BnaA02g32160D	BnaA10g27500D	BnaA07g37390D	BnaA10g23690D
signaling	BnaC04g47500D	BnaA09g03330D	BnaA07g35350D	BnaA03g34150D	BnaA08g18380D	BnaC01g03670D	BnaA02g05730D	BnaC03g25860D	BnaC06g38640D	BnaA02g11150D	BnaC07g46940D	BnaC03g60650D	BnaA09g18250D	BnaA01g34560D	BnaC01g05620D	BnaA01g04160D	BnaC07g27220D	BnaA02g08840D	BnaA10g27500D	BnaA07g37390D	BnaC01g00890D	BnaA10g27400D
multicellular organismal process	BnaA07g28000D	BnaA06g13070D	BnaC06g43410D	BnaA08g18380D	BnaA01g30920D	BnaA07g35350D	BnaA09g03330D	BnaC07g16290D	BnaA03g04240D	BnaC04g45010D	BnaC04g46630D	BnaC09g33470D	BnaC06g38640D	BnaA10g13030D	BnaC03g70260D	BnaC08g13270D	BnaC06g37020D	BnaAnng35380D	BnaC09g01070D	BnaC07g27220D	BnaCnng18640D	BnaC02g31640D	BnaA01g04160D
other organism
transcription regulator activity	BnaC03g71460D	BnaA03g04240D	BnaA02g05730D	BnaC07g47650D	BnaC03g25860D	BnaC09g54190D	BnaA03g02170D	BnaA08g18380D	BnaA03g54130D	BnaC06g43410D	BnaA07g28000D	BnaA01g24020D	BnaAnng39080D	BnaC07g16290D	BnaA09g03330D	BnaA07g35350D	BnaA06g22900D	BnaA06g12700D	BnaC07g27220D	BnaCnng62330D	BnaC07g46940D	BnaA09g18250D	BnaA04g16440D	BnaC03g60650D	BnaC06g38430D	BnaA10g13030D	BnaA09g09300D	BnaC01g05620D	BnaAnng32620D
protein tag
multi-organism process	BnaA02g11150D	BnaA05g12840D	BnaA03g04240D	BnaA03g21140D	BnaC04g45010D	BnaA05g20330D	BnaC07g21000D	BnaA02g05730D	BnaA03g02170D	BnaC04g29320D	BnaC09g33470D	BnaC03g29580D	BnaC06g03190D	BnaA04g12790D	BnaAnng23360D	BnaA03g39680D	BnaA09g03330D	BnaC02g17990D	BnaAnng39080D	BnaA03g23090D	BnaA03g38380D	BnaA06g11010D	BnaC01g21730D	BnaC04g53300D	BnaC07g27220D	BnaCnng18640D	BnaA06g12700D	BnaA07g00740D	BnaC05g48690D	BnaC01g14370D	BnaAnng20070D	BnaCnng04240D	BnaC06g38430D	BnaC05g12520D	BnaA06g34730D	BnaA10g27370D	BnaA06g27000D	BnaA07g13430D
biological regulation	BnaC01g21730D	BnaCnng08280D	BnaA06g33670D	BnaA01g04160D	BnaC07g27220D	BnaC04g41430D	BnaA06g12700D	BnaA07g35030D	BnaA06g05000D	BnaA10g27400D	BnaA08g16790D	BnaC01g00890D	BnaAnng33720D	BnaA07g13430D	BnaCnng78530D	BnaA06g27000D	BnaC08g13270D	BnaA02g12860D	BnaA04g16440D	BnaA03g30320D	BnaC03g60650D	BnaAnng20070D	BnaC07g46940D	BnaC03g70260D	BnaCnng03770D	BnaC01g05620D	BnaA10g13030D	BnaA09g09300D	BnaC05g12520D	BnaC03g25860D	BnaC03g15130D	BnaC06g38640D	BnaA03g02170D	BnaA03g04240D	BnaA08g17020D	BnaC03g71460D	BnaA03g21140D	BnaC04g47500D	BnaA01g24020D	BnaA07g35350D	BnaC07g00720D	BnaC01g14250D	BnaA03g54130D	BnaC09g09140D	BnaA01g30920D	BnaA08g18380D	BnaA08g18520D	BnaC08g34560D	BnaAnng26160D
extracellular region part
response to stimulus	BnaA03g23090D	BnaA10g27400D	BnaA07g13430D	BnaA06g27000D	BnaCnng75510D	BnaA03g30320D	BnaC03g60650D	BnaC01g05620D	BnaCnng64850D	BnaC06g38430D	BnaCnng04240D	BnaA06g15140D	BnaC03g25860D	BnaA03g41940D	BnaC06g38640D	BnaC04g29320D	BnaC03g29580D	BnaC03g49150D	BnaC03g22680D	BnaA03g04240D	BnaA05g12840D	BnaA03g21140D	BnaA02g02020D	BnaA06g22900D	BnaA07g35350D	BnaC01g14250D	BnaC06g03190D	BnaAnng23360D	BnaCnng62330D	BnaA07g00740D	BnaC02g31640D	BnaC05g12500D	BnaA02g08840D	BnaC01g03440D	BnaC02g42580D	BnaC02g15500D	BnaA01g34560D	BnaC02g28690D	BnaCnng47410D	BnaA02g05730D	BnaA04g24630D	BnaC07g47650D	BnaA01g34030D	BnaCnng51680D	BnaA02g11150D	BnaC04g45010D	BnaC02g17990D	BnaA09g03330D	BnaAnng39080D
immune system process	BnaA03g02170D	BnaA07g00740D	BnaC03g29580D	BnaC04g53300D	BnaA07g13430D	BnaA05g20330D	BnaC04g45010D	BnaCnng04240D	BnaA04g12790D	BnaC01g14370D	BnaA03g23090D
organelle	BnaA08g26700D	BnaC04g52970D	BnaC03g01230D	BnaA09g11150D	BnaA05g07590D	BnaC03g69210D	BnaA06g10950D	BnaCnng06500D	BnaAnng32620D	BnaA03g33660D	BnaC02g47210D	BnaA09g08410D	BnaA01g23020D	BnaA09g18250D	BnaA03g00530D	BnaC05g48690D	BnaA08g04980D	BnaC09g12090D	BnaA08g17820D	BnaC03g25940D	BnaA02g34120D	BnaA10g23690D	BnaC01g27190D	BnaA01g24020D	BnaA07g06650D	BnaA06g24090D	BnaC05g07810D	BnaC01g02640D	BnaA08g18380D	BnaC03g60640D	BnaAnng40320D	BnaA03g54130D	BnaA03g02170D	BnaAnng39390D	BnaA08g16230D	BnaC02g00550D	BnaA06g37960D	BnaC03g15130D	BnaA08g12940D	BnaA03g02380D	BnaA02g32720D	BnaC03g71460D	BnaC04g06660D	BnaA08g17020D	BnaC04g46630D	BnaA10g16590D	BnaC02g06990D	BnaA10g27370D	BnaAnng37980D
metabolic process	BnaA09g18250D	BnaA08g17480D	BnaA08g04980D	BnaA04g12790D	BnaC06g37160D	BnaC04g49100D	BnaC03g01230D	BnaA01g28650D	BnaA04g25090D	BnaC02g18910D	BnaC01g14370D	BnaA05g34460D	BnaA09g25970D	BnaC08g36300D	BnaC05g16350D	BnaC01g29550D	BnaA06g33670D	BnaA09g43670D	BnaAnng40320D	BnaA03g54130D	BnaAnng12690D	BnaA08g01450D	BnaC05g07810D	BnaA01g24020D	BnaA07g06650D	BnaC01g00520D	BnaA04g22170D	BnaAnng39390D	BnaC02g00550D	BnaA06g37960D	BnaC02g28690D	BnaA01g34560D	BnaC05g23730D	BnaC06g37020D	BnaC02g42580D	BnaC01g03440D	BnaC04g10930D	BnaA08g13140D	BnaA03g44190D	BnaCnng62330D	BnaC02g31640D	BnaA02g11050D	BnaA03g39680D	BnaA04g25470D	BnaC09g52280D	BnaC03g03640D	BnaC03g66830D	BnaA09g03330D	BnaC09g11880D
membrane	BnaAnng26160D	BnaA10g27430D	BnaA08g04980D	BnaC09g12090D	BnaA10g23690D	BnaA10g27500D	BnaA07g37390D	BnaA06g10950D	BnaA03g29310D	BnaCnng06500D	BnaA03g33660D	BnaA03g00530D	BnaA10g01090D	BnaA01g07610D	BnaA05g20330D	BnaA05g29700D	BnaA04g21440D	BnaC06g37160D	BnaA08g26700D	BnaC06g00230D	BnaC02g27910D	BnaC04g49100D	BnaC08g03040D	BnaA05g07590D	BnaA04g12790D	BnaCnng64140D	BnaC04g41430D	BnaCnng08280D	BnaA04g23900D	BnaA06g11010D	BnaC01g29550D	BnaA07g35030D	BnaAnng37980D	BnaCnng01700D	BnaC05g12520D	BnaC06g30370D	BnaC04g36250D	BnaCnng25130D	BnaCnng03770D	BnaC01g14370D	BnaC02g00370D	BnaC05g46390D	BnaA02g32720D	BnaC04g06660D	BnaA08g17020D	BnaC04g46630D	BnaA04g22170D	BnaC04g47500D	BnaC03g30000D
cell killing
nitrogen utilization
biological adhesion
pigmentation
cell	BnaA10g16590D	BnaC04g46630D	BnaCnng61850D	BnaC04g06660D	BnaC03g71460D	BnaA03g02380D	BnaA02g32720D	BnaC03g15130D	BnaA08g16230D	BnaA03g02170D	BnaC04g31250D	BnaA08g18380D	BnaC03g60640D	BnaC01g02640D	BnaC04g47500D	BnaA06g24090D	BnaA08g18560D	BnaC01g00890D	BnaA08g16790D	BnaA06g11010D	BnaA04g23900D	BnaCnng08280D	BnaC07g27220D	BnaA06g12700D	BnaC04g08460D	BnaC04g41430D	BnaA04g16440D	BnaC07g46940D	BnaAnng20070D	BnaC04g36250D	BnaC06g30370D	BnaC07g37200D	BnaA09g09300D	BnaC05g12520D	BnaAnng33720D	BnaA10g27370D	BnaA04g21440D	BnaC09g51520D	BnaC02g08800D	BnaA07g21080D	BnaA01g07610D	BnaA05g07590D	BnaA09g11150D	BnaC02g27910D	BnaC04g52970D	BnaA03g34150D	BnaA07g37390D	BnaA10g27500D	BnaA10g23690D
cell proliferation
molecular function regulator	BnaA10g27430D	BnaAnng20070D	BnaC09g11880D	BnaCnng03770D	BnaC01g17200D	BnaA03g21140D
[truncated: 176 more columns]

## Sheet: Supplementary Table S5
Supplementary Table S5. The DEGs enriched in KEGG
Pathway	ko_ID	DIFFgene	gene	DIFFgene_all	gene_all	Gene ID	KO
Aminoacyl-tRNA biosynthesis	map00970	1	273	86	19202	BnaC07g37200D	K01870
Valine, leucine and isoleucine biosynthesis	map00290	8	97	86	19202	BnaA02g02020D;BnaA05g34460D;BnaA06g37960D;BnaA08g26000D;BnaC04g52970D;BnaC05g07810D;BnaC08g13970D;BnaCnng64850D	K21360+K21359+K00826+K00826+K21359+K00826+K00826+K21360
Plant-pathogen interaction	map04626	1	722	86	19202	BnaA04g23900D	K13448
MAPK signaling pathway - plant	map04016	2	582	86	19202	BnaA01g34560D;BnaC01g00890D	K14498+K14498
Phenylpropanoid biosynthesis	map00940	5	680	86	19202	BnaA01g34030D;BnaA04g25090D;BnaAnng16070D;BnaC02g15500D;BnaCnng61850D	K00430+K00430+K13066+K00430+K22395
Glycerolipid metabolism	map00561	2	318	86	19202	BnaA10g01090D;BnaC09g47240D	K13508+K00128
Fructose and mannose metabolism	map00051	1	252	86	19202	BnaA01g07610D	K00850
Cysteine and methionine metabolism	map00270	6	439	86	19202	BnaA06g37960D;BnaA08g26000D;BnaA09g43670D;BnaC05g07810D;BnaC08g13970D;BnaC08g36300D	K00826+K00826+K00815+K00826+K00826+K00815
Histidine metabolism	map00340	1	82	86	19202	BnaC09g47240D	K00128
Arginine and proline metabolism	map00330	2	241	86	19202	BnaC04g46630D;BnaC09g47240D	K12657+K00128
Glycine, serine and threonine metabolism	map00260	1	280	86	19202	BnaA06g05000D	K01620
Alanine, aspartate and glutamate metabolism	map00250	1	226	86	19202	BnaC09g52280D	K01580
Cyanoamino acid metabolism	map00460	1	271	86	19202	BnaC01g00520D	K18592
Ribosome	map03010	2	1352	86	19202	BnaC01g29550D;BnaC02g47210D	K02925+K02912
Fatty acid degradation	map00071	4	181	86	19202	BnaAnng39590D;BnaC03g25940D;BnaC08g13270D;BnaC09g47240D	K01897+K01897+K10527+K00128
Pentose and glucuronate interconversions	map00040	1	453	86	19202	BnaA03g21140D	K01051
Ascorbate and aldarate metabolism	map00053	4	193	86	19202	BnaA03g47910D;BnaC01g02640D;BnaC07g40160D;BnaC09g47240D	K00469+K00434+K00469+K00128
Flavone and flavonol biosynthesis	map00944	1	4	86	19202	BnaC02g06990D	K10757
Plant hormone signal transduction	map04075	7	1216	86	19202	BnaA01g34560D;BnaA03g34150D;BnaC01g00890D;BnaC01g03670D;BnaC03g71460D;BnaC06g38430D;BnaC08g34560D	K14498+K14490+K14498+K14488+K13464+K14431+K14487
Tryptophan metabolism	map00380	3	215	86	19202	BnaA04g12790D;BnaA08g10840D;BnaC09g47240D	K11813+K22588+K00128
Tropane, piperidine and pyridine alkaloid biosynthesis	map00960	2	132	86	19202	BnaA09g43670D;BnaC08g36300D	K00815+K00815
Glycolysis / Gluconeogenesis	map00010	3	468	86	19202	BnaA01g07610D;BnaC08g40330D;BnaC09g47240D	K00850+K00134+K00128
Flavonoid biosynthesis	map00941	2	112	86	19202	BnaA06g22750D;BnaC02g42580D	K05278+K05278
Peroxisome	map04146	2	342	86	19202	BnaAnng39590D;BnaC03g25940D	K01897+K01897
Phenylalanine, tyrosine and tryptophan biosynthesis	map00400	2	172	86	19202	BnaA09g43670D;BnaC08g36300D	K00815+K00815
Sesquiterpenoid and triterpenoid biosynthesis	map00909	2	65	86	19202	BnaA02g32720D;BnaA02g37030D	K00511+K00511
Butanoate metabolism	map00650	1	84	86	19202	BnaC09g52280D	K01580
Amino sugar and nucleotide sugar metabolism	map00520	5	491	86	19202	BnaA01g34980D;BnaA08g09330D;BnaC03g63430D;BnaC03g63440D;BnaC04g49100D	K01183+K01183+K01183+K01183+K01183
Glucosinolate biosynthesis	map00966	8	67	86	19202	BnaA02g02020D;BnaA04g12790D;BnaA05g34460D;BnaA07g31230D;BnaC04g29320D;BnaC04g52970D;BnaC05g12520D;BnaCnng64850D	K21360+K11813+K21359+K22321+K12156+K21359+K12154+K21360
alpha-Linolenic acid metabolism	map00592	2	168	86	19202	BnaA03g44190D;BnaC08g13270D	K22389+K10527
Isoquinoline alkaloid biosynthesis	map00950	2	78	86	19202	BnaA09g43670D;BnaC08g36300D	K00815+K00815
Glutathione metabolism	map00480	2	379	86	19202	BnaC01g00520D;BnaC01g02640D	K18592+K00434
Carbon fixation in photosynthetic organisms	map00710	1	288	86	19202	BnaC08g40330D	K00134
Lysine degradation	map00310	2	142	86	19202	BnaA01g03680D;BnaC09g47240D	K14157+K00128
Protein processing in endoplasmic reticulum	map04141	1	780	86	19202	BnaC04g54510D	K13993
beta-Alanine metabolism	map00410	2	196	86	19202	BnaC09g47240D;BnaC09g52280D	K00128+K01580
Taurine and hypotaurine metabolism	map00430	2	77	86	19202	BnaC01g00520D;BnaC09g52280D	K18592+K01580
Valine, leucine and isoleucine degradation	map00280	7	186	86	19202	BnaA06g15140D;BnaA06g37960D;BnaA08g26000D;BnaC05g07810D;BnaC08g13970D;BnaC09g47240D;BnaCnng47410D	K00166+K00826+K00826+K00826+K00826+K00128+K00166
Steroid biosynthesis	map00100	2	132	86	19202	BnaA02g32720D;BnaA02g37030D	K00511+K00511
Diterpenoid biosynthesis	map00904	1	94	86	19202	BnaC03g59610D	K04125
Starch and sucrose metabolism	map00500	5	599	86	19202	BnaA05g12940D;BnaA06g24090D;BnaA08g16230D;BnaC03g49150D;BnaC03g60640D	K00695+K01087+K01087+K01087+K01087
Pentose phosphate pathway	map00030	1	210	86	19202	BnaA01g07610D	K00850
Propanoate metabolism	map00640	2	136	86	19202	BnaA06g15140D;BnaCnng47410D	K00166+K00166
Phenylalanine metabolism	map00360	2	118	86	19202	BnaA09g43670D;BnaC08g36300D	K00815+K00815
Biotin metabolism	map00780	1	72	86	19202	BnaC02g32230D	K09458
Pyruvate metabolism	map00620	2	338	86	19202	BnaA07g16440D;BnaC09g47240D	K18881+K00128
Tyrosine metabolism	map00350	3	142	86	19202	BnaA09g43670D;BnaC08g36300D;BnaC09g20720D	K00815+K00815+K01800
Arachidonic acid metabolism	map00590	1	76	86	19202	BnaC01g00520D	K18592
Ubiquinone and other terpenoid-quinone biosynthesis	map00130	2	174	86	19202	BnaA09g43670D;BnaC08g36300D	K00815+K00815
Glycerophospholipid metabolism	map00564	4	392	86	19202	BnaA03g44190D;BnaA08g01450D;BnaA10g01090D;BnaC04g06660D	K22389+K06130+K13508+K00967
Ubiquitin mediated proteolysis	map04120	1	541	86	19202	BnaA03g08720D	K10144
Zeatin biosynthesis	map00908	5	97	86	19202	BnaA02g12860D;BnaA05g07590D;BnaA05g07600D;BnaA09g30680D;BnaC04g08460D	K10717+K13496+K13496+K23452+K13496
Ribosome biogenesis in eukaryotes	map03008	1	356	86	19202	BnaA03g02380D	K11129
Inositol phosphate metabolism	map00562	2	280	86	19202	BnaA03g47910D;BnaC07g40160D	K00469+K00469
Oxidative phosphorylation	map00190	3	526	86	19202	BnaA03g55800D;BnaA10g20810D;BnaC03g03640D	K03942+K03940+K03942
RNA degradation	map03018	1	464	86	19202	BnaA01g07610D	K00850
Limonene and pinene degradation	map00903	1	31	86	19202	BnaC09g47240D	K00128
Phagosome	map04145	1	381	86	19202	BnaCnng51680D	K07374
Phosphonate and phosphinate metabolism	map00440	1	37	86	19202	BnaC04g06660D	K00967
Purine metabolism	map00230	1	347	86	19202	BnaA09g08410D	K00860
Fatty acid biosynthesis	map00061	3	187	86	19202	BnaAnng39590D;BnaC02g32230D;BnaC03g25940D	K01897+K09458+K01897
Sulfur metabolism	map00920	1	154	86	19202	BnaA09g08410D	K00860
Pantothenate and CoA biosynthesis	map00770	5	108	86	19202	BnaA06g37960D;BnaA08g26000D;BnaA10g27390D;BnaC05g07810D;BnaC08g13970D	K00826+K00826+K01922+K00826+K00826
Galactose metabolism	map00052	2	193	86	19202	BnaA01g07610D;BnaA09g14180D	K00850+K18819

## Sheet: Supplementary Table S6
Supplementary Table S6. The screening of transcription factors by yeast one-hybrid
Gene ID	A.thaliana homolog	A.thaliana gene symbol	Functional annotation
BnaA02g28220D	AT3G26744.4	ICE1, SCRM	bHLH DNA-binding superfamily protein
BnaA06g07840D	AT1G12860.1	SCRM2, ICE2	bHLH DNA-binding superfamily protein
BnaA08g24520D	AT1G12860.1	SCRM2, ICE2	bHLH DNA-binding superfamily protein
BnaC02g36310D	AT3G26744.4	ICE1, SCRM	bHLH DNA-binding superfamily protein
BnaC03g57010D	AT1G12860.1	SCRM2, ICE2	bHLH DNA-binding superfamily protein
BnaC05g09250D	AT1G12860.1	SCRM2, ICE2	bHLH DNA-binding superfamily protein
BnaA01g27570D	AT3G16770.1	ERF72, EBP	ethylene-responsive element binding protein
BnaA05g23130D	AT3G16770.1	ERF72, EBP	ethylene-responsive element binding protein
BnaC01g35070D	AT3G16770.1	ERF72, EBP	ethylene-responsive element binding protein
BnaC05g36570D	AT3G16770.1	ERF72, EBP	ethylene-responsive element binding protein
BnaA08g11080D	AT4G34590.1	ATB2, bZIP11	G-box binding factor 6
BnaA10g13430D	AT4G34590.1	ATB2, bZIP11	G-box binding factor 6
BnaC03g65930D	AT4G34590.1	ATB2, bZIP11	G-box binding factor 6
BnaA02g12850D	AT1G67100.1	LBD40	LOB domain-containing protein 40
BnaC02g17190D	AT1G67100.1	LBD40	LOB domain-containing protein 40
BnaA08g21210D	AT1G21700.1	CHB4, SWI3C	SWITCH/sucrose nonfermenting 3C
BnaC08g48430D	AT1G21700.1	CHB4, SWI3C	SWITCH/sucrose nonfermenting 3C
BnaA05g18740D	AT3G20320.1	TGD2	trigalactosyldiacylglycerol2
BnaC05g31720D	AT3G20320.1	TGD2	trigalactosyldiacylglycerol2
BnaA08g16990D	AT4G38620.1	ATMYB4, MYB4	myb domain protein 4
BnaC03g18850D	AT2G33880.1	WOX9, HB-3, S	homeobox-3
BnaC09g02690D	AT5G49460.1	ACLB-2	ATP citrate lyase subunit B 2

## Sheet: Supplementary Table S7
	Supplementary Table S7. The primer sequences
Type	Name	Forward Primer (5′-3′)	Reverse Primer (5′-3′)	Size/bp
qRT-PCR	BnaMATE43b	CTGGGCCTTGTGCAAGCTAT	TTGGTGTCCTTGAAGCCACG	188
qRT-PCR	ACT7	CCTCTCAACCCGAAAGCCAA	CATCACCAGAGTCGAGCACA	148
Cloned	BnaMATE43b CDS	ATGACGGAAACTGGTGATC	TTACCTGGCAATTCCAGTAA	1539
Positive test	BnaMATE43b	GACGTAAGGGATGACGCACA	TGCACAAGGCCCAGGATTAG	683
